# Supplementary material for: Identification of the molecular subgroups in Alzheimer's disease by transcriptomic data
Source: Front Neurol. 2022 Sep 20;13:901179. doi: 10.3389/fneur.2022.901179 (PMC9530954; doi:10.3389/fneur.2022.901179)
Supplement: Supplementary File 1 — The clinical characteristics of each sample. [file Table_1.xls]

## Sheet: clinical characteristic
ID	AD	Age	Gender	Ph	CDR	Braak	NPD	CERAD	NFT	Plaquescore(0-3)	Postmortem interval(min)
GSM21215	0	85	Male			3			8		150
GSM21203	1	85	Male			6			21		81
GSM21204	1	101	Female			5			65.8		370.2
GSM21205	1	95	Female			6			12		183
GSM21206	1	65	Female			6			58.2		184.8
GSM21207	1	93	Male			6			62.5		180
GSM21208	1	79	Female			6			18.5		175.2
GSM21209	1	85	Female			6			35.2		157.8
GSM21210	1	89	Female			5			19		151.8
GSM21211	1	83	Female			5			42		163.2
GSM21212	1	94	Female			5			22.6		220.2
GSM21213	1	79	Female			6			24.6		165
GSM21214	1	82	Female			5			22		120
GSM21216	1	83	Female			5			6.4		135
GSM21217	0	80	Male			2			7		135
GSM21218	0	92	Female			2			2		147
GSM21219	0	80	Male			4			0.4		180
GSM21220	0	75	Male			1			0.4		201
GSM21221	0	97	Female			3			4.8		165
GSM21222	1	88	Male			6			5.5		165
GSM21223	1	79	Female			6			15.8		180
GSM21224	1	81	Male			6			30.6		210
GSM21225	1	91	Female			3			7.2		240
GSM21226	0	95	Male			1			0		105
GSM21227	1	86	Female			6			13.8		255
GSM21228	1	88	Male			5			17.4		165
GSM21229	1	93	Female			6			21.5		180
GSM21230	1	82	Male			6			26.5		240
GSM21231	0	77	Male			1			0.3		210
GSM21232	0	87	Male			2			1.3		120
GSM21233	1	97	Female			5			8		240
GSM2233519	0	69	Male	6.3	0.5	1	0	0	1		255
GSM2233520	0	85	Female	6.3	0	2	4.08	4	2		260
GSM2233521	0	102	Female	6.5	0	6	1.12	5	10		423
GSM2233522	0	95	Male	6.5	0.5	2	0	0	4		245
GSM2233523	0	89	Female	6.7	0	2	1.28	1	4		140
GSM2233524	0	92	Female	6.2	4	4	5.36	11	6		210
GSM2233525	0	66	Male	6.58	1	2	0	0	7		454
GSM2233526	0	69	Male	6.7	0	1	0	0	1		445
GSM2233527	0	96	Female	6.3	2	2	0	0	4		270
GSM2233528	0	85	Male	6.9	0	2	0	0	4		315
GSM2233529	0	78	Male	6.17	0	3	1.84	11	8		480
GSM2233530	0	76	Male	6.32	0.5	6	1.68	3	2		175
GSM2233531	0	79	Female	6.38	3	1	0	0	3		605
GSM2233532	0	64	Male	6.42	3	0	0	0	0		253
GSM2233533	0	93	Male	6.6	0.5	0	0	0	0		250
GSM2233534	1	72	Female	6.4	3	5	17.52	33	33		360
GSM2233535	1	91	Female	7	2	6	29.76	29	24		230
GSM2233537	1	99	Female	6.2	3	3	8.48	20	9		330
GSM2233538	1	94	Female	6	0.5	1	12.16	29	2		165
GSM2233539	1	84	Female	6.6	5	2	14.32	33	2		165
GSM2233540	1	84	Female	5.9	5	6	20.4	35	26		120
GSM2233541	1	87	Female	6.8	0.5	6	13.76	26	14		240
GSM2233542	1	84	Female	6.4	1	4	14.1	20	13		175
GSM2233544	1	89	Female	6.4	0.5	4	9.12	17	10		300
GSM2233547	1	88	Female	6.4	5	6	9.68	17	28		215
GSM2233549	1	87	Female	5.97	3	6	16.88	31	16		190
GSM2233550	1	85	Female	6.68	5	5	18.88	31	16		130
GSM2233551	1	96	Female	6.77	3	5	9.2	23	18		710
GSM2233552	1	78	Female	6.16	2	6	19.12	27	25		260
GSM2233555	1	85	Female	6.4	5	4	7.04	14	9		140
GSM2233562	1	102	Female	6.77	5	6	21.76	26	23		680
GSM2233569	1	92	Female	6.7	3	6	6.4	9	18		115
GSM2233570	0	85	Female	6.3	0	2	4.08	4	2		260
GSM2233571	0	102	Female	6.5	0	6	1.12	5	10		423
GSM2233572	0	95	Male	6.5	0.5	2	0	0	4		245
GSM2233573	0	96	Female	6.7	0	2	0	0	3		195
GSM2233574	0	83	Female	6.8	0.5	1	0	0	2		370
GSM2233575	0	69	Male	6.3	0.5	1	0	0	1		255
GSM2233576	0	66	Male	6.58	1	2	0	0	7		454
GSM2233577	0	69	Male	6.7	0	1	0	0	1		445
GSM2233578	0	96	Female	6.3	2	2	0	0	4		270
GSM2233579	0	74	Male	6.68	0.5	2	0	0	4		995
GSM2233580	0	62	Female	6.6	0.5	1	0	0	0		420
GSM2233581	0	85	Male	6.9	0	2	0	0	4		315
GSM2233582	0	78	Male	6.17	0	3	1.84	11	8		480
GSM2233584	1	72	Female	6.4	3	5	17.52	33	33		360
GSM2233585	1	91	Female	7	2	6	29.76	29	24		230
GSM2233587	1	99	Female	6.2	3	3	8.48	20	9		330
GSM2233588	1	94	Female	6	0.5	1	12.16	29	2		165
GSM2233589	1	84	Female	6.6	5	2	14.32	33	2		165
GSM2233590	1	84	Female	5.9	5	6	20.4	35	26		120
GSM2233591	1	87	Female	6.8	0.5	6	13.76	26	14		240
GSM2233593	1	87	Female	6.5	2	6	25.36	31	31		870
GSM2233594	1	89	Female	6.4	0.5	4	9.12	17	10		300
GSM2233599	1	88	Female	6.4	5	6	9.68	17	28		215
GSM2233600	1	84	Female	5.96	5	6	15.68	20	20		435
GSM2233602	1	85	Female	6.68	5	5	18.88	31	16		130
GSM2233603	1	96	Female	6.77	3	5	9.2	23	18		710
GSM2233604	1	78	Female	6.16	2	6	19.12	27	25		260
GSM2233606	1	95	Female	6.2	3	6	11.04	19	16		265
GSM2233607	1	85	Female	6.4	5	4	7.04	14	9		140
GSM2233614	1	102	Female	6.77	5	6	21.76	26	23		680
GSM2233622	0	60	Male	6.76	0	0	0	0	0		1725
GSM2233623	1	92	Female	6.7	3	6	6.4	9	18		115
GSM2233625	0	85	Male	6.9	0	2	0	0	4		315
GSM2233628	0	70	Male	6.9	0	1	0	0	0		1080
GSM2233629	1	91	Female	7	2	6	29.76	29	24		230
GSM2233630	0	96	Female	6.7	0	2	0	0	3		195
GSM2233632	1	99	Female	6.2	3	3	8.48	20	9		330
GSM2233633	1	92	Male	6.1	2	3	20.96	25	9		120
GSM2233634	1	64	Male	6.4	5	6	35.28	31	35		240
GSM2233635	1	94	Female	6	0.5	1	12.16	29	2		165
GSM2233637	1	84	Female	6.6	5	2	14.32	33	2		165
GSM2233638	1	84	Female	5.9	5	6	20.4	35	26		120
GSM2233640	1	100	Male	6.5	4	3	17.9	23	12		160
GSM2233641	1	87	Female	6.8	0.5	6	13.76	26	14		240
GSM2233642	1	80	Male	6.4	1	3	9.43	19	9		340
GSM2233643	1	83	Male	6.9	4	4	7.26	18	20		150
GSM2233644	1	84	Female	6.4	1	4	14.1	20	13		175
GSM2233645	1	87	Male	6.5	1	3	18.56	33	11		350
GSM2233647	1	87	Female	6.5	2	6	25.36	31	31		870
GSM2233648	0	69	Male	6.3	0.5	1	0	0	1		255
GSM2233649	0	82	Female	6.1	0	3	7.16	13	4		340
GSM2233650	0	85	Female	6.3	0	2	4.08	4	2		260
GSM2233651	1	89	Female	6.4	0.5	4	9.12	17	10		300
GSM2233655	1	85	Male	6.5	4	6	9.6	11	13		1410
GSM2233656	0	102	Female	6.5	0	6	1.12	5	10		423
GSM2233658	1	89	Male	6	1	6	18.49	33	9		150
GSM2233660	1	87	Male	6.5	5	6	12.16	21	26		165
GSM2233661	0	95	Male	6.5	0.5	2	0	0	4		245
GSM2233662	1	95	Female	6.2	3	6	11.04	19	16		265
GSM2233663	1	73	Female	6.59	5	6	24.88	27	21		645
GSM2233664	0	89	Female	6.7	0	2	1.28	1	4		140
GSM2233665	0	86	Female	6.5	0	3	0	0	2		280
GSM2233668	0	83	Female	6.8	0.5	1	0	0	2		370
GSM2233669	0	66	Male	6.58	1	2	0	0	7		454
GSM2233672	1	85	Female	6.4	5	4	7.04	14	9		140
GSM2233676	0	69	Male	6.7	0	1	0	0	1		445
GSM2233680	1	90	Female	5.92	3	5	6.72	15	16		200
GSM2233682	0	62	Female	6.6	0.5	1	0	0	0		420
GSM2233683	1	88	Female	5.88	5	6	10.16	19	25		195
GSM2233685	1	92	Female	6.7	3	6	6.4	9	18		115
GSM2233686	1	94	Female	6.4	2	3	14	29	14		835
GSM2233688	0	70	Male	6.9	0	1	0	0	0		1080
GSM2233689	1	91	Female	7	2	6	29.76	29	24		230
GSM2233691	1	94	Female	6	0.5	1	12.16	29	2		165
GSM2233692	1	87	Female	6.8	0.5	6	13.76	26	14		240
GSM2233693	1	80	Male	6.4	1	3	9.43	19	9		340
GSM2233694	1	83	Male	6.9	4	4	7.26	18	20		150
GSM2233695	1	84	Female	6.4	1	4	14.1	20	13		175
GSM2233696	1	87	Male	6.5	1	3	18.56	33	11		350
GSM2233698	0	69	Male	6.3	0.5	1	0	0	1		255
GSM2233700	1	94	Female	5.9	5	6	12.88	19	21		198
GSM2233701	0	82	Female	6.1	0	3	7.16	13	4		340
GSM2233702	0	85	Female	6.3	0	2	4.08	4	2		260
GSM2233703	1	89	Female	6.4	0.5	4	9.12	17	10		300
GSM2233706	0	102	Female	6.5	0	6	1.12	5	10		423
GSM2233707	1	88	Female	6.4	5	6	9.68	17	28		215
GSM2233709	1	89	Male	6	1	6	18.49	33	9		150
GSM2233711	0	84	Female	6.21	0	1	0	0	2		1110
GSM2233715	0	95	Male	6.5	0.5	2	0	0	4		245
GSM2233716	0	89	Female	6.7	0	2	1.28	1	4		140
GSM2233718	0	86	Female	6.5	0	3	0	0	2		280
GSM2233722	0	83	Female	6.8	0.5	1	0	0	2		370
GSM2233723	0	66	Male	6.58	1	2	0	0	7		454
GSM2233726	1	85	Female	6.4	5	4	7.04	14	9		140
GSM2233731	0	69	Male	6.7	0	1	0	0	1		445
GSM2233734	0	74	Male	6.68	0.5	2	0	0	4		995
GSM2233739	0	60	Male	6.76	0	0	0	0	0		1725
GSM2233740	1	92	Female	6.7	3	6	6.4	9	18		115
GSM2233742	0	85	Male	6.9	0	2	0	0	4		315
GSM2233744	1	94	Female	6.4	2	3	14	29	14		835
GSM2233745	1	72	Female	6.4	3	5	17.52	33	33		360
GSM2233747	1	91	Female	7	2	6	29.76	29	24		230
GSM2233748	0	96	Female	6.7	0	2	0	0	3		195
GSM2233750	1	99	Female	6.2	3	3	8.48	20	9		330
GSM2233751	1	92	Male	6.1	2	3	20.96	25	9		120
GSM2233752	1	64	Male	6.4	5	6	35.28	31	35		240
GSM2233753	1	94	Female	6	0.5	1	12.16	29	2		165
GSM2233754	1	84	Female	6.6	5	2	14.32	33	2		165
GSM2233756	1	87	Female	6.8	0.5	6	13.76	26	14		240
GSM2233757	1	80	Male	6.4	1	3	9.43	19	9		340
GSM2233758	1	83	Male	6.9	4	4	7.26	18	20		150
GSM2233759	1	84	Female	6.4	1	4	14.1	20	13		175
GSM2233760	1	87	Male	6.5	1	3	18.56	33	11		350
GSM2233761	1	87	Female	6.5	2	6	25.36	31	31		870
GSM2233762	0	69	Male	6.3	0.5	1	0	0	1		255
GSM2233763	0	82	Female	6.1	0	3	7.16	13	4		340
GSM2233764	0	85	Female	6.3	0	2	4.08	4	2		260
GSM2233765	1	89	Female	6.4	0.5	4	9.12	17	10		300
GSM2233769	0	102	Female	6.5	0	6	1.12	5	10		423
GSM2233771	1	89	Male	6	1	6	18.49	33	9		150
GSM2233772	0	95	Male	6.5	0.5	2	0	0	4		245
GSM2233774	0	89	Female	6.7	0	2	1.28	1	4		140
GSM2233775	0	86	Female	6.5	0	3	0	0	2		280
GSM2233778	0	83	Female	6.8	0.5	1	0	0	2		370
GSM2233779	0	66	Male	6.58	1	2	0	0	7		454
GSM2233782	1	85	Female	6.4	5	4	7.04	14	9		140
GSM2233787	0	69	Male	6.7	0	1	0	0	1		445
GSM2233793	1	73	Male	6.14	5	6	33.84	31	31		1070
GSM2233794	0	62	Female	6.6	0.5	1	0	0	0		420
GSM2233797	0	60	Male	6.76	0	0	0	0	0		1725
GSM2233798	1	92	Female	6.7	3	6	6.4	9	18		115
GSM2233799	0	85	Male	6.9	0	2	0	0	4		315
GSM2233801	0	70	Male	6.9	0	1	0	0	0		1080
GSM2233802	1	91	Female	7	2	6	29.76	29	24		230
GSM2233803	0	96	Female	6.7	0	2	0	0	3		195
GSM2233805	1	99	Female	6.2	3	3	8.48	20	9		330
GSM2233806	1	92	Male	6.1	2	3	20.96	25	9		120
GSM2233807	1	64	Male	6.4	5	6	35.28	31	35		240
GSM2233808	1	94	Female	6	0.5	1	12.16	29	2		165
GSM2233809	1	84	Female	6.6	5	2	14.32	33	2		165
GSM2233810	1	87	Female	6.8	0.5	6	13.76	26	14		240
GSM2233811	1	80	Male	6.4	1	3	9.43	19	9		340
GSM2233812	1	83	Male	6.9	4	4	7.26	18	20		150
GSM2233813	1	84	Female	6.4	1	4	14.1	20	13		175
GSM2233814	1	87	Male	6.5	1	3	18.56	33	11		350
GSM2233816	1	87	Female	6.5	2	6	25.36	31	31		870
GSM2233817	0	69	Male	6.3	0.5	1	0	0	1		255
GSM2233819	0	82	Female	6.1	0	3	7.16	13	4		340
GSM2233820	0	85	Female	6.3	0	2	4.08	4	2		260
GSM2233821	1	89	Female	6.4	0.5	4	9.12	17	10		300
GSM2233825	1	85	Male	6.5	4	6	9.6	11	13		1410
GSM2233826	0	102	Female	6.5	0	6	1.12	5	10		423
GSM2233828	1	89	Male	6	1	6	18.49	33	9		150
GSM2233831	1	87	Male	6.5	5	6	12.16	21	26		165
GSM2233832	0	95	Male	6.5	0.5	2	0	0	4		245
GSM2233833	1	95	Female	6.2	3	6	11.04	19	16		265
GSM2233834	0	89	Female	6.7	0	2	1.28	1	4		140
GSM2233835	0	86	Female	6.5	0	3	0	0	2		280
GSM2233839	0	83	Female	6.8	0.5	1	0	0	2		370
GSM2233841	1	85	Female	6.4	5	4	7.04	14	9		140
GSM2233845	0	69	Male	6.7	0	1	0	0	1		445
GSM2233851	1	73	Male	6.14	5	6	33.84	31	31		1070
GSM2233852	0	62	Female	6.6	0.5	1	0	0	0		420
GSM2233854	0	60	Male	6.76	0	0	0	0	0		1725
GSM2233855	0	85	Male	6.9	0	2	0	0	4		315
GSM2233857	1	94	Female	6.4	2	3	14	29	14		835
GSM2233858	1	72	Female	6.4	3	5	17.52	33	33		360
GSM2233860	0	70	Male	6.9	0	1	0	0	0		1080
GSM2233861	1	91	Female	7	2	6	29.76	29	24		230
GSM2233862	0	96	Female	6.7	0	2	0	0	3		195
GSM2233865	0	90	Female	6.1	0	0	0	0	0		205
GSM2233866	1	99	Female	6.2	3	3	8.48	20	9		330
GSM2233867	1	92	Male	6.1	2	3	20.96	25	9		120
GSM2233868	1	64	Male	6.4	5	6	35.28	31	35		240
GSM2233869	1	94	Female	6	0.5	1	12.16	29	2		165
GSM2233870	1	84	Female	6.6	5	2	14.32	33	2		165
GSM2233872	1	84	Female	5.9	5	6	20.4	35	26		120
GSM2233873	1	87	Female	6.8	0.5	6	13.76	26	14		240
GSM2233876	1	83	Male	6.9	4	4	7.26	18	20		150
GSM2233877	1	87	Male	6.5	1	3	18.56	33	11		350
GSM2233878	1	90	Female	6.6	2	5	25.52	33	20		200
GSM2233880	1	94	Female	5.9	5	6	12.88	19	21		198
GSM2233881	0	82	Female	6.1	0	3	7.16	13	4		340
GSM2233882	0	85	Female	6.3	0	2	4.08	4	2		260
GSM2233883	1	89	Female	6.4	0.5	4	9.12	17	10		300
GSM2233886	1	103	Female	6.4	5	6	8.16	15	16		235
GSM2233888	0	102	Female	6.5	0	6	1.12	5	10		423
GSM2233889	1	94	Female	6.4	2	2	2.16	13	17		185
GSM2233891	1	94	Female	6.3	3	6	14	25	14		1360
GSM2233892	1	89	Male	6	1	6	18.49	33	9		150
GSM2233894	1	87	Male	6.5	5	6	12.16	21	26		165
GSM2233895	0	95	Male	6.5	0.5	2	0	0	4		245
GSM2233896	1	92	Female	6.23	3	6	8	19	18		930
GSM2233897	0	89	Female	6.7	0	2	1.28	1	4		140
GSM2233898	0	86	Female	6.5	0	3	0	0	2		280
GSM2233901	0	83	Female	6.8	0.5	1	0	0	2		370
GSM2233903	1	85	Female	6.4	5	4	7.04	14	9		140
GSM2233906	0	69	Male	6.7	0	1	0	0	1		445
GSM2233912	0	62	Female	6.6	0.5	1	0	0	0		420
GSM2233914	1	92	Female	6.7	3	6	6.4	9	18		115
GSM2233917	1	72	Female	6.4	3	5	17.52	33	33		360
GSM2233919	0	70	Male	6.9	0	1	0	0	0		1080
GSM2233920	1	91	Female	7	2	6	29.76	29	24		230
GSM2233921	0	96	Female	6.7	0	2	0	0	3		195
GSM2233924	1	99	Female	6.2	3	3	8.48	20	9		330
GSM2233925	1	94	Female	6	0.5	1	12.16	29	2		165
GSM2233926	1	84	Female	6.6	5	2	14.32	33	2		165
GSM2233928	1	84	Female	5.9	5	6	20.4	35	26		120
GSM2233930	1	100	Male	6.5	4	3	17.9	23	12		160
GSM2233931	1	87	Female	6.8	0.5	6	13.76	26	14		240
GSM2233932	1	80	Male	6.4	1	3	9.43	19	9		340
GSM2233933	1	83	Male	6.9	4	4	7.26	18	20		150
GSM2233934	1	84	Female	6.4	1	4	14.1	20	13		175
GSM2233935	1	87	Male	6.5	1	3	18.56	33	11		350
GSM2233937	1	87	Female	6.5	2	6	25.36	31	31		870
GSM2233938	0	69	Male	6.3	0.5	1	0	0	1		255
GSM2233939	0	82	Female	6.1	0	3	7.16	13	4		340
GSM2233940	0	85	Female	6.3	0	2	4.08	4	2		260
GSM2233941	1	89	Female	6.4	0.5	4	9.12	17	10		300
GSM2233945	1	85	Male	6.5	4	6	9.6	11	13		1410
GSM2233946	0	102	Female	6.5	0	6	1.12	5	10		423
GSM2233947	1	88	Female	6.4	5	6	9.68	17	28		215
GSM2233949	1	89	Male	6	1	6	18.49	33	9		150
GSM2233950	1	87	Male	6.5	5	6	12.16	21	26		165
GSM2233951	0	95	Male	6.5	0.5	2	0	0	4		245
GSM2233952	1	95	Female	6.2	3	6	11.04	19	16		265
GSM2233953	0	89	Female	6.7	0	2	1.28	1	4		140
GSM2233955	0	86	Female	6.5	0	3	0	0	2		280
GSM2233958	0	83	Female	6.8	0.5	1	0	0	2		370
GSM2233959	0	66	Male	6.58	1	2	0	0	7		454
GSM2233961	1	85	Female	6.4	5	4	7.04	14	9		140
GSM2233966	0	74	Male	6.68	0.5	2	0	0	4		995
GSM2233968	1	90	Female	5.92	3	5	6.72	15	16		200
GSM2233970	1	73	Male	6.14	5	6	33.84	31	31		1070
GSM2233971	0	60	Male	6.76	0	0	0	0	0		1725
GSM2233972	1	92	Female	6.7	3	6	6.4	9	18		115
GSM2233974	0	85	Male	6.9	0	2	0	0	4		315
GSM2233976	1	94	Female	6.4	2	3	14	29	14		835
GSM2233977	0	70	Male	6.9	0	1	0	0	0		1080
GSM2233978	1	91	Female	7	2	6	29.76	29	24		230
GSM2233979	0	96	Female	6.7	0	2	0	0	3		195
GSM2233982	1	99	Female	6.2	3	3	8.48	20	9		330
GSM2233983	1	92	Male	6.1	2	3	20.96	25	9		120
GSM2233984	1	64	Male	6.4	5	6	35.28	31	35		240
GSM2233985	1	94	Female	6	0.5	1	12.16	29	2		165
GSM2233987	1	84	Female	6.6	5	2	14.32	33	2		165
GSM2233988	1	84	Female	5.9	5	6	20.4	35	26		120
GSM2233990	1	87	Female	6.8	0.5	6	13.76	26	14		240
GSM2233991	1	80	Male	6.4	1	3	9.43	19	9		340
GSM2233992	1	83	Male	6.9	4	4	7.26	18	20		150
GSM2233993	1	84	Female	6.4	1	4	14.1	20	13		175
GSM2233994	1	87	Male	6.5	1	3	18.56	33	11		350
GSM2233995	1	90	Female	6.6	2	5	25.52	33	20		200
GSM2233997	1	87	Female	6.5	2	6	25.36	31	31		870
GSM2233998	0	69	Male	6.3	0.5	1	0	0	1		255
GSM2233999	0	82	Female	6.1	0	3	7.16	13	4		340
GSM2234000	0	92	Female	6.2	4	4	5.36	11	6		210
GSM2234001	0	85	Female	6.3	0	2	4.08	4	2		260
GSM2234002	1	89	Female	6.4	0.5	4	9.12	17	10		300
GSM2234005	0	102	Female	6.5	0	6	1.12	5	10		423
GSM2234007	1	89	Male	6	1	6	18.49	33	9		150
GSM2234010	1	87	Male	6.5	5	6	12.16	21	26		165
GSM2234011	0	95	Male	6.5	0.5	2	0	0	4		245
GSM2234012	1	95	Female	6.2	3	6	11.04	19	16		265
GSM2234013	0	89	Female	6.7	0	2	1.28	1	4		140
GSM2234014	0	86	Female	6.5	0	3	0	0	2		280
GSM2234017	0	83	Female	6.8	0.5	1	0	0	2		370
GSM2234020	0	75	Female	5.97	1	0	0	0	1		390
GSM2234027	0	74	Male	6.68	0.5	2	0	0	4		995
GSM2234029	0	62	Female	6.6	0.5	1	0	0	0		420
GSM2234030	0	85	Male	6.9	0	2	0	0	4		315
GSM2234031	1	94	Female	6.4	2	3	14	29	14		835
GSM2234033	0	70	Male	6.9	0	1	0	0	0		1080
GSM2234034	1	91	Female	7	2	6	29.76	29	24		230
GSM2234035	0	96	Female	6.7	0	2	0	0	3		195
GSM2234038	0	90	Female	6.1	0	0	0	0	0		205
GSM2234039	1	99	Female	6.2	3	3	8.48	20	9		330
GSM2234040	0	88	Female	6.4	0.5	2	7.76	16	5		305
GSM2234041	1	94	Female	6	0.5	1	12.16	29	2		165
GSM2234043	1	84	Female	6.6	5	2	14.32	33	2		165
GSM2234045	1	84	Female	5.9	5	6	20.4	35	26		120
GSM2234046	1	87	Female	6.8	0.5	6	13.76	26	14		240
GSM2234048	1	96	Male	6.2	5	5	9.77143	17	20		180
GSM2234050	1	80	Male	6.4	1	3	9.43	19	9		340
GSM2234051	1	83	Male	6.9	4	4	7.26	18	20		150
GSM2234052	1	84	Female	6.4	1	4	14.1	20	13		175
GSM2234053	1	87	Male	6.5	1	3	18.56	33	11		350
GSM2234054	1	90	Female	6.6	2	5	25.52	33	20		200
GSM2234056	1	87	Female	6.5	2	6	25.36	31	31		870
GSM2234057	0	69	Male	6.3	0.5	1	0	0	1		255
GSM2234058	1	94	Female	5.9	5	6	12.88	19	21		198
GSM2234059	0	82	Female	6.1	0	3	7.16	13	4		340
GSM2234060	0	85	Female	6.3	0	2	4.08	4	2		260
GSM2234061	1	89	Female	6.4	0.5	4	9.12	17	10		300
GSM2234063	1	103	Female	6.4	5	6	8.16	15	16		235
GSM2234064	1	87	Female	6.1	5	6	22.32	29	31		90
GSM2234066	1	94	Female	6.4	2	2	2.16	13	17		185
GSM2234068	1	89	Male	6	1	6	18.49	33	9		150
GSM2234071	1	87	Male	6.5	5	6	12.16	21	26		165
GSM2234072	0	95	Male	6.5	0.5	2	0	0	4		245
GSM2234073	1	95	Female	6.2	3	6	11.04	19	16		265
GSM2234074	0	89	Female	6.7	0	2	1.28	1	4		140
GSM2234077	0	83	Female	6.8	0.5	1	0	0	2		370
GSM2234078	0	66	Male	6.58	1	2	0	0	7		454
GSM2234080	1	85	Female	6.4	5	4	7.04	14	9		140
GSM2234081	0	75	Female	5.97	1	0	0	0	1		390
GSM2234084	0	69	Male	6.7	0	1	0	0	1		445
GSM2234089	0	62	Female	6.6	0.5	1	0	0	0		420
GSM2234093	0	85	Male	6.9	0	2	0	0	4		315
GSM2234096	0	70	Male	6.9	0	1	0	0	0		1080
GSM2234097	1	91	Female	7	2	6	29.76	29	24		230
GSM2234098	0	96	Female	6.7	0	2	0	0	3		195
GSM2234101	1	92	Male	6.1	2	3	20.96	25	9		120
GSM2234102	1	64	Male	6.4	5	6	35.28	31	35		240
GSM2234104	1	84	Female	6.6	5	2	14.32	33	2		165
GSM2234106	1	87	Female	6.8	0.5	6	13.76	26	14		240
GSM2234107	1	96	Male	6.2	5	5	9.77143	17	20		180
GSM2234108	1	83	Male	6.9	4	4	7.26	18	20		150
GSM2234109	1	84	Female	6.4	1	4	14.1	20	13		175
GSM2234110	1	87	Male	6.5	1	3	18.56	33	11		350
GSM2234111	1	90	Female	6.2	5	6	8.88	25	31		320
GSM2234113	1	87	Female	6.5	2	6	25.36	31	31		870
GSM2234114	0	69	Male	6.3	0.5	1	0	0	1		255
GSM2234115	0	82	Female	6.1	0	3	7.16	13	4		340
GSM2234116	0	92	Female	6.2	4	4	5.36	11	6		210
GSM2234117	0	85	Female	6.3	0	2	4.08	4	2		260
GSM2234118	1	89	Female	6.4	0.5	4	9.12	17	10		300
GSM2234123	1	89	Male	6	1	6	18.49	33	9		150
GSM2234125	1	87	Male	6.5	5	6	12.16	21	26		165
GSM2234126	0	95	Male	6.5	0.5	2	0	0	4		245
GSM2234127	1	95	Female	6.2	3	6	11.04	19	16		265
GSM2234128	0	89	Female	6.7	0	2	1.28	1	4		140
GSM2234129	0	86	Female	6.5	0	3	0	0	2		280
GSM2234132	0	83	Female	6.8	0.5	1	0	0	2		370
GSM2234133	0	66	Male	6.58	1	2	0	0	7		454
GSM2234136	1	85	Female	6.4	5	4	7.04	14	9		140
GSM2234140	0	69	Male	6.7	0	1	0	0	1		445
GSM2234144	1	90	Female	5.92	3	5	6.72	15	16		200
GSM2234146	1	73	Male	6.14	5	6	33.84	31	31		1070
GSM2234147	0	62	Female	6.6	0.5	1	0	0	0		420
GSM2234150	1	92	Female	6.7	3	6	6.4	9	18		115
GSM2234151	0	85	Male	6.9	0	2	0	0	4		315
GSM2234153	1	94	Female	6.4	2	3	14	29	14		835
GSM2234154	1	72	Female	6.4	3	5	17.52	33	33		360
GSM2234156	1	91	Female	7	2	6	29.76	29	24		230
GSM2234157	0	96	Female	6.7	0	2	0	0	3		195
GSM2234160	1	92	Male	6.1	2	3	20.96	25	9		120
GSM2234161	1	94	Female	6	0.5	1	12.16	29	2		165
GSM2234162	1	84	Female	6.6	5	2	14.32	33	2		165
GSM2234164	1	87	Female	6.8	0.5	6	13.76	26	14		240
GSM2234165	1	96	Male	6.2	5	5	9.77143	17	20		180
GSM2234166	1	80	Male	6.4	1	3	9.43	19	9		340
GSM2234167	1	83	Male	6.9	4	4	7.26	18	20		150
GSM2234168	1	87	Male	6.5	1	3	18.56	33	11		350
GSM2234169	1	90	Female	6.2	5	6	8.88	25	31		320
GSM2234171	1	87	Female	6.5	2	6	25.36	31	31		870
GSM2234172	0	69	Male	6.3	0.5	1	0	0	1		255
GSM2234174	1	89	Female	6.4	0.5	4	9.12	17	10		300
GSM2234178	1	89	Male	6	1	6	18.49	33	9		150
GSM2234182	1	87	Male	6.5	5	6	12.16	21	26		165
GSM2234183	1	95	Female	6.2	3	6	11.04	19	16		265
GSM2234184	0	89	Female	6.7	0	2	1.28	1	4		140
GSM2234186	0	86	Female	6.5	0	3	0	0	2		280
GSM2234191	1	85	Female	6.4	5	4	7.04	14	9		140
GSM2234198	1	92	Female	6.7	3	6	6.4	9	18		115
GSM2234201	1	94	Female	6.4	2	3	14	29	14		835
GSM2234202	0	70	Male	6.9	0	1	0	0	0		1080
GSM2234203	1	91	Female	7	2	6	29.76	29	24		230
GSM2234204	0	96	Female	6.7	0	2	0	0	3		195
GSM2234207	1	99	Female	6.2	3	3	8.48	20	9		330
GSM2234208	1	64	Male	6.4	5	6	35.28	31	35		240
GSM2234209	1	94	Female	6	0.5	1	12.16	29	2		165
GSM2234211	1	84	Female	6.6	5	2	14.32	33	2		165
GSM2234214	1	87	Female	6.8	0.5	6	13.76	26	14		240
GSM2234215	1	80	Male	6.4	1	3	9.43	19	9		340
GSM2234216	1	83	Male	6.9	4	4	7.26	18	20		150
GSM2234217	1	84	Female	6.4	1	4	14.1	20	13		175
GSM2234218	1	87	Male	6.5	1	3	18.56	33	11		350
GSM2234219	1	90	Female	6.6	2	5	25.52	33	20		200
GSM2234221	1	87	Female	6.5	2	6	25.36	31	31		870
GSM2234222	0	69	Male	6.3	0.5	1	0	0	1		255
GSM2234223	0	82	Female	6.1	0	3	7.16	13	4		340
GSM2234224	0	85	Female	6.3	0	2	4.08	4	2		260
GSM2234225	1	89	Female	6.4	0.5	4	9.12	17	10		300
GSM2234229	0	102	Female	6.5	0	6	1.12	5	10		423
GSM2234231	1	89	Male	6	1	6	18.49	33	9		150
GSM2234233	1	87	Male	6.5	5	6	12.16	21	26		165
GSM2234234	0	95	Male	6.5	0.5	2	0	0	4		245
GSM2234235	0	89	Female	6.7	0	2	1.28	1	4		140
GSM2234237	0	86	Female	6.5	0	3	0	0	2		280
GSM2234240	0	83	Female	6.8	0.5	1	0	0	2		370
GSM2234242	1	85	Female	6.4	5	4	7.04	14	9		140
GSM2234246	0	74	Male	6.68	0.5	2	0	0	4		995
GSM2234248	1	90	Female	5.92	3	5	6.72	15	16		200
GSM2234252	0	60	Male	6.76	0	0	0	0	0		1725
GSM2234253	1	92	Female	6.7	3	6	6.4	9	18		115
GSM2234254	0	85	Male	6.9	0	2	0	0	4		315
GSM2234256	1	94	Female	6.4	2	3	14	29	14		835
GSM2234258	0	70	Male	6.9	0	1	0	0	0		1080
GSM2234259	1	91	Female	7	2	6	29.76	29	24		230
GSM2234260	0	96	Female	6.7	0	2	0	0	3		195
GSM2234263	1	99	Female	6.2	3	3	8.48	20	9		330
GSM2234264	1	64	Male	6.4	5	6	35.28	31	35		240
GSM2234265	1	94	Female	6	0.5	1	12.16	29	2		165
GSM2234266	1	84	Female	6.6	5	2	14.32	33	2		165
GSM2234268	1	87	Female	6.8	0.5	6	13.76	26	14		240
GSM2234269	1	84	Female	6.4	1	4	14.1	20	13		175
GSM2234270	1	87	Male	6.5	1	3	18.56	33	11		350
GSM2234271	1	90	Female	6.6	2	5	25.52	33	20		200
GSM2234273	1	87	Female	6.5	2	6	25.36	31	31		870
GSM2234274	0	69	Male	6.3	0.5	1	0	0	1		255
GSM2234275	0	82	Female	6.1	0	3	7.16	13	4		340
GSM2234276	0	85	Female	6.3	0	2	4.08	4	2		260
GSM2234279	0	102	Female	6.5	0	6	1.12	5	10		423
GSM2234281	1	89	Male	6	1	6	18.49	33	9		150
GSM2234282	0	84	Female	6.21	0	1	0	0	2		1110
GSM2234283	1	87	Male	6.5	5	6	12.16	21	26		165
GSM2234284	0	95	Male	6.5	0.5	2	0	0	4		245
GSM2234285	1	95	Female	6.2	3	6	11.04	19	16		265
GSM2234287	0	89	Female	6.7	0	2	1.28	1	4		140
GSM2234289	0	86	Female	6.5	0	3	0	0	2		280
GSM2234292	0	83	Female	6.8	0.5	1	0	0	2		370
GSM2234295	1	85	Female	6.4	5	4	7.04	14	9		140
GSM2234299	0	69	Male	6.7	0	1	0	0	1		445
GSM2234303	0	74	Male	6.68	0.5	2	0	0	4		995
GSM2234305	1	73	Male	6.14	5	6	33.84	31	31		1070
GSM2234306	0	62	Female	6.6	0.5	1	0	0	0		420
GSM2234308	1	94	Female	6.4	2	3	14	29	14		835
GSM2234310	0	70	Male	6.9	0	1	0	0	0		1080
GSM2234311	1	91	Female	7	2	6	29.76	29	24		230
GSM2234312	0	96	Female	6.7	0	2	0	0	3		195
GSM2234315	1	94	Female	6	0.5	1	12.16	29	2		165
GSM2234317	1	84	Female	6.6	5	2	14.32	33	2		165
GSM2234318	1	87	Female	6.8	0.5	6	13.76	26	14		240
GSM2234320	1	62	Male	5.8	4	6	24.6857	33	28		440
GSM2234321	1	80	Male	6.4	1	3	9.43	19	9		340
GSM2234322	1	87	Male	6.5	1	3	18.56	33	11		350
GSM2234324	1	87	Female	6.5	2	6	25.36	31	31		870
GSM2234325	0	69	Male	6.3	0.5	1	0	0	1		255
GSM2234326	0	92	Female	6.2	4	4	5.36	11	6		210
GSM2234327	0	85	Female	6.3	0	2	4.08	4	2		260
GSM2234328	1	89	Female	6.4	0.5	4	9.12	17	10		300
GSM2234332	0	102	Female	6.5	0	6	1.12	5	10		423
GSM2234336	1	87	Male	6.5	5	6	12.16	21	26		165
GSM2234337	0	95	Male	6.5	0.5	2	0	0	4		245
GSM2234338	1	95	Female	6.2	3	6	11.04	19	16		265
GSM2234339	0	89	Female	6.7	0	2	1.28	1	4		140
GSM2234341	0	86	Female	6.5	0	3	0	0	2		280
GSM2234344	0	83	Female	6.8	0.5	1	0	0	2		370
GSM2234345	0	66	Male	6.58	1	2	0	0	7		454
GSM2234347	1	85	Female	6.4	5	4	7.04	14	9		140
GSM2234351	0	69	Male	6.7	0	1	0	0	1		445
GSM2234354	0	74	Male	6.68	0.5	2	0	0	4		995
GSM2234361	1	94	Female	6.4	2	3	14	29	14		835
GSM2234363	0	70	Male	6.9	0	1	0	0	0		1080
GSM2234364	1	91	Female	7	2	6	29.76	29	24		230
GSM2234365	0	96	Female	6.7	0	2	0	0	3		195
GSM2234366	0	74	Female	6	1	2	0	0	5		180
GSM2234368	1	99	Female	6.2	3	3	8.48	20	9		330
GSM2234369	1	64	Male	6.4	5	6	35.28	31	35		240
GSM2234370	1	94	Female	6	0.5	1	12.16	29	2		165
GSM2234372	1	84	Female	6.6	5	2	14.32	33	2		165
GSM2234373	1	84	Female	5.9	5	6	20.4	35	26		120
GSM2234375	1	83	Female	5.7	4	6	17.9429	25	24		255
GSM2234376	1	87	Female	6.8	0.5	6	13.76	26	14		240
GSM2234378	1	62	Male	5.8	4	6	24.6857	33	28		440
GSM2234379	1	80	Male	6.4	1	3	9.43	19	9		340
GSM2234380	1	83	Male	6.9	4	4	7.26	18	20		150
GSM2234381	1	84	Female	6.4	1	4	14.1	20	13		175
GSM2234382	1	87	Male	6.5	1	3	18.56	33	11		350
GSM2234383	1	74	Male	6	2	6	41.44	35	26		375
GSM2234385	1	87	Female	6.5	2	6	25.36	31	31		870
GSM2234386	0	69	Male	6.3	0.5	1	0	0	1		255
GSM2234387	1	89	Female	6.4	0.5	4	9.12	17	10		300
GSM2234392	0	102	Female	6.5	0	6	1.12	5	10		423
GSM2234394	1	87	Male	6.5	5	6	12.16	21	26		165
GSM2234395	0	95	Male	6.5	0.5	2	0	0	4		245
GSM2234396	1	95	Female	6.2	3	6	11.04	19	16		265
GSM2234397	0	89	Female	6.7	0	2	1.28	1	4		140
GSM2234398	0	86	Female	6.5	0	3	0	0	2		280
GSM2234401	0	83	Female	6.8	0.5	1	0	0	2		370
GSM2234402	0	66	Male	6.58	1	2	0	0	7		454
GSM2234404	1	85	Female	6.4	5	4	7.04	14	9		140
GSM2234406	0	69	Male	6.7	0	1	0	0	1		445
GSM2234412	1	88	Female	5.88	5	6	10.16	19	25		195
GSM2234414	1	92	Female	6.7	3	6	6.4	9	18		115
GSM2234415	1	72	Female	6.4	3	5	17.52	33	33		360
GSM2234418	1	99	Female	6.2	3	3	8.48	20	9		330
GSM2234419	1	64	Male	6.4	5	6	35.28	31	35		240
GSM2234420	1	94	Female	6	0.5	1	12.16	29	2		165
GSM2234422	1	84	Female	6.6	5	2	14.32	33	2		165
GSM2234424	1	87	Female	6.8	0.5	6	13.76	26	14		240
GSM2234425	1	80	Male	6.4	1	3	9.43	19	9		340
GSM2234426	1	83	Male	6.9	4	4	7.26	18	20		150
GSM2234427	1	84	Female	6.4	1	4	14.1	20	13		175
GSM2234428	1	90	Female	6.6	2	5	25.52	33	20		200
GSM2234430	1	87	Female	6.5	2	6	25.36	31	31		870
GSM2234431	0	69	Male	6.3	0.5	1	0	0	1		255
GSM2234432	0	82	Female	6.1	0	3	7.16	13	4		340
GSM2234433	0	92	Female	6.2	4	4	5.36	11	6		210
GSM2234434	0	85	Female	6.3	0	2	4.08	4	2		260
GSM2234438	0	102	Female	6.5	0	6	1.12	5	10		423
GSM2234440	1	89	Male	6	1	6	18.49	33	9		150
GSM2234442	1	87	Male	6.5	5	6	12.16	21	26		165
GSM2234443	0	95	Male	6.5	0.5	2	0	0	4		245
GSM2234444	1	95	Female	6.2	3	6	11.04	19	16		265
GSM2234445	0	89	Female	6.7	0	2	1.28	1	4		140
GSM2234446	1	74	Male	6.29	3	6	18.88	27	19		885
GSM2234447	0	86	Female	6.5	0	3	0	0	2		280
GSM2234449	0	83	Female	6.8	0.5	1	0	0	2		370
GSM2234450	0	66	Male	6.58	1	2	0	0	7		454
GSM2234453	1	85	Female	6.4	5	4	7.04	14	9		140
GSM2234458	0	69	Male	6.7	0	1	0	0	1		445
GSM2234464	1	73	Male	6.14	5	6	33.84	31	31		1070
GSM2234467	1	92	Female	6.7	3	6	6.4	9	18		115
GSM2234471	0	70	Male	6.9	0	1	0	0	0		1080
GSM2234472	0	96	Female	6.7	0	2	0	0	3		195
GSM2234475	1	99	Female	6.2	3	3	8.48	20	9		330
GSM2234476	1	64	Male	6.4	5	6	35.28	31	35		240
GSM2234477	1	94	Female	6	0.5	1	12.16	29	2		165
GSM2234478	1	84	Female	6.6	5	2	14.32	33	2		165
GSM2234479	1	87	Female	6.8	0.5	6	13.76	26	14		240
GSM2234481	1	80	Male	6.4	1	3	9.43	19	9		340
GSM2234482	1	83	Male	6.9	4	4	7.26	18	20		150
GSM2234483	1	84	Female	6.4	1	4	14.1	20	13		175
GSM2234484	1	87	Male	6.5	1	3	18.56	33	11		350
GSM2234486	1	87	Female	6.5	2	6	25.36	31	31		870
GSM2234487	0	69	Male	6.3	0.5	1	0	0	1		255
GSM2234488	0	82	Female	6.1	0	3	7.16	13	4		340
GSM2234489	0	85	Female	6.3	0	2	4.08	4	2		260
GSM2234493	1	85	Male	6.5	4	6	9.6	11	13		1410
GSM2234494	0	102	Female	6.5	0	6	1.12	5	10		423
GSM2234495	1	88	Female	6.4	5	6	9.68	17	28		215
GSM2234497	1	89	Male	6	1	6	18.49	33	9		150
GSM2234498	1	87	Female	5.97	3	6	16.88	31	16		190
GSM2234499	1	87	Male	6.5	5	6	12.16	21	26		165
GSM2234500	0	95	Male	6.5	0.5	2	0	0	4		245
GSM2234501	1	95	Female	6.2	3	6	11.04	19	16		265
GSM2234503	0	89	Female	6.7	0	2	1.28	1	4		140
GSM2234507	0	66	Male	6.58	1	2	0	0	7		454
GSM2234510	1	85	Female	6.4	5	4	7.04	14	9		140
GSM2234513	0	69	Male	6.7	0	1	0	0	1		445
GSM2234517	0	74	Male	6.68	0.5	2	0	0	4		995
GSM2234524	0	70	Male	6.9	0	1	0	0	0		1080
GSM2234525	1	91	Female	7	2	6	29.76	29	24		230
GSM2234526	0	96	Female	6.7	0	2	0	0	3		195
GSM2234528	1	99	Female	6.2	3	3	8.48	20	9		330
GSM2234529	1	92	Male	6.1	2	3	20.96	25	9		120
GSM2234530	1	64	Male	6.4	5	6	35.28	31	35		240
GSM2234531	1	94	Female	6	0.5	1	12.16	29	2		165
GSM2234532	1	84	Female	5.9	5	6	20.4	35	26		120
GSM2234533	1	87	Female	6.8	0.5	6	13.76	26	14		240
GSM2234534	1	80	Male	6.4	1	3	9.43	19	9		340
GSM2234535	1	84	Female	6.4	1	4	14.1	20	13		175
GSM2234536	1	87	Male	6.5	1	3	18.56	33	11		350
GSM2234537	1	90	Female	6.6	2	5	25.52	33	20		200
GSM2234539	1	87	Female	6.5	2	6	25.36	31	31		870
GSM2234540	0	69	Male	6.3	0.5	1	0	0	1		255
GSM2234541	0	82	Female	6.1	0	3	7.16	13	4		340
GSM2234542	0	92	Female	6.2	4	4	5.36	11	6		210
GSM2234543	0	85	Female	6.3	0	2	4.08	4	2		260
GSM2234544	1	89	Female	6.4	0.5	4	9.12	17	10		300
GSM2234548	0	102	Female	6.5	0	6	1.12	5	10		423
GSM2234550	1	89	Male	6	1	6	18.49	33	9		150
GSM2234552	1	87	Male	6.5	5	6	12.16	21	26		165
GSM2234553	1	95	Female	6.2	3	6	11.04	19	16		265
GSM2234554	0	89	Female	6.7	0	2	1.28	1	4		140
GSM2234558	0	66	Male	6.58	1	2	0	0	7		454
GSM2234561	1	85	Female	6.4	5	4	7.04	14	9		140
GSM2234568	1	90	Female	5.92	3	5	6.72	15	16		200
GSM2234570	1	73	Male	6.14	5	6	33.84	31	31		1070
GSM2234571	1	88	Female	5.88	5	6	10.16	19	25		195
GSM2234573	0	60	Male	6.76	0	0	0	0	0		1725
GSM2234574	1	92	Female	6.7	3	6	6.4	9	18		115
GSM2234576	0	85	Male	6.9	0	2	0	0	4		315
GSM2234579	0	70	Male	6.9	0	1	0	0	0		1080
GSM2234580	1	91	Female	7	2	6	29.76	29	24		230
GSM2234581	0	96	Female	6.7	0	2	0	0	3		195
GSM2234583	1	99	Female	6.2	3	3	8.48	20	9		330
GSM2234584	1	92	Male	6.1	2	3	20.96	25	9		120
GSM2234585	1	64	Male	6.4	5	6	35.28	31	35		240
GSM2234586	1	94	Female	6	0.5	1	12.16	29	2		165
GSM2234588	1	84	Female	6.6	5	2	14.32	33	2		165
GSM2234589	1	84	Female	5.9	5	6	20.4	35	26		120
GSM2234591	1	100	Male	6.5	4	3	17.9	23	12		160
GSM2234592	1	87	Female	6.8	0.5	6	13.76	26	14		240
GSM2234593	1	80	Male	6.4	1	3	9.43	19	9		340
GSM2234594	1	83	Male	6.9	4	4	7.26	18	20		150
GSM2234595	1	84	Female	6.4	1	4	14.1	20	13		175
GSM2234596	1	87	Male	6.5	1	3	18.56	33	11		350
GSM2234598	1	87	Female	6.5	2	6	25.36	31	31		870
GSM2234599	0	69	Male	6.3	0.5	1	0	0	1		255
GSM2234600	0	82	Female	6.1	0	3	7.16	13	4		340
GSM2234601	0	85	Female	6.3	0	2	4.08	4	2		260
GSM2234602	1	89	Female	6.4	0.5	4	9.12	17	10		300
GSM2234606	1	85	Male	6.5	4	6	9.6	11	13		1410
GSM2234607	0	102	Female	6.5	0	6	1.12	5	10		423
GSM2234609	1	89	Male	6	1	6	18.49	33	9		150
GSM2234611	1	87	Male	6.5	5	6	12.16	21	26		165
GSM2234612	0	95	Male	6.5	0.5	2	0	0	4		245
GSM2234613	1	95	Female	6.2	3	6	11.04	19	16		265
GSM2234614	1	73	Female	6.59	5	6	24.88	27	21		645
GSM2234615	0	89	Female	6.7	0	2	1.28	1	4		140
GSM2234616	0	86	Female	6.5	0	3	0	0	2		280
GSM2234619	0	83	Female	6.8	0.5	1	0	0	2		370
GSM2234620	0	66	Male	6.58	1	2	0	0	7		454
GSM2234623	1	85	Female	6.4	5	4	7.04	14	9		140
GSM2234627	0	69	Male	6.7	0	1	0	0	1		445
GSM2234631	1	90	Female	5.92	3	5	6.72	15	16		200
GSM2234633	0	62	Female	6.6	0.5	1	0	0	0		420
GSM2234634	1	88	Female	5.88	5	6	10.16	19	25		195
GSM2234636	1	92	Female	6.7	3	6	6.4	9	18		115
GSM2234637	1	94	Female	6.4	2	3	14	29	14		835
GSM2234639	0	70	Male	6.9	0	1	0	0	0		1080
GSM2234640	1	91	Female	7	2	6	29.76	29	24		230
GSM2234642	1	94	Female	6	0.5	1	12.16	29	2		165
GSM2234643	1	87	Female	6.8	0.5	6	13.76	26	14		240
GSM2234644	1	80	Male	6.4	1	3	9.43	19	9		340
GSM2234645	1	83	Male	6.9	4	4	7.26	18	20		150
GSM2234646	1	84	Female	6.4	1	4	14.1	20	13		175
GSM2234647	1	87	Male	6.5	1	3	18.56	33	11		350
GSM2234649	0	69	Male	6.3	0.5	1	0	0	1		255
GSM2234651	1	94	Female	5.9	5	6	12.88	19	21		198
GSM2234652	0	82	Female	6.1	0	3	7.16	13	4		340
GSM2234653	0	85	Female	6.3	0	2	4.08	4	2		260
GSM2234654	1	89	Female	6.4	0.5	4	9.12	17	10		300
GSM2234657	0	102	Female	6.5	0	6	1.12	5	10		423
GSM2234658	1	88	Female	6.4	5	6	9.68	17	28		215
GSM2234660	1	89	Male	6	1	6	18.49	33	9		150
GSM2234662	0	84	Female	6.21	0	1	0	0	2		1110
GSM2234666	0	95	Male	6.5	0.5	2	0	0	4		245
GSM2234667	0	89	Female	6.7	0	2	1.28	1	4		140
GSM2234669	0	86	Female	6.5	0	3	0	0	2		280
GSM2234673	0	83	Female	6.8	0.5	1	0	0	2		370
GSM2234674	0	66	Male	6.58	1	2	0	0	7		454
GSM2234677	1	85	Female	6.4	5	4	7.04	14	9		140
GSM2234682	0	69	Male	6.7	0	1	0	0	1		445
GSM2234685	0	74	Male	6.68	0.5	2	0	0	4		995
GSM2234690	0	60	Male	6.76	0	0	0	0	0		1725
GSM2234691	1	92	Female	6.7	3	6	6.4	9	18		115
GSM2234693	0	85	Male	6.9	0	2	0	0	4		315
GSM2234695	1	94	Female	6.4	2	3	14	29	14		835
GSM2234696	1	72	Female	6.4	3	5	17.52	33	33		360
GSM2234698	1	91	Female	7	2	6	29.76	29	24		230
GSM2234699	0	96	Female	6.7	0	2	0	0	3		195
GSM2234701	1	99	Female	6.2	3	3	8.48	20	9		330
GSM2234702	1	92	Male	6.1	2	3	20.96	25	9		120
GSM2234703	1	64	Male	6.4	5	6	35.28	31	35		240
GSM2234704	1	94	Female	6	0.5	1	12.16	29	2		165
GSM2234705	1	84	Female	6.6	5	2	14.32	33	2		165
GSM2234707	1	87	Female	6.8	0.5	6	13.76	26	14		240
GSM2234708	1	80	Male	6.4	1	3	9.43	19	9		340
GSM2234709	1	83	Male	6.9	4	4	7.26	18	20		150
GSM2234710	1	84	Female	6.4	1	4	14.1	20	13		175
GSM2234711	1	87	Male	6.5	1	3	18.56	33	11		350
GSM2234712	1	87	Female	6.5	2	6	25.36	31	31		870
GSM2234713	0	69	Male	6.3	0.5	1	0	0	1		255
GSM2234714	0	82	Female	6.1	0	3	7.16	13	4		340
GSM2234715	0	85	Female	6.3	0	2	4.08	4	2		260
GSM2234716	1	89	Female	6.4	0.5	4	9.12	17	10		300
GSM2234720	0	102	Female	6.5	0	6	1.12	5	10		423
GSM2234722	1	89	Male	6	1	6	18.49	33	9		150
GSM2234723	0	95	Male	6.5	0.5	2	0	0	4		245
GSM2234725	0	89	Female	6.7	0	2	1.28	1	4		140
GSM2234726	0	86	Female	6.5	0	3	0	0	2		280
GSM2234729	0	83	Female	6.8	0.5	1	0	0	2		370
GSM2234730	0	66	Male	6.58	1	2	0	0	7		454
GSM2234733	1	85	Female	6.4	5	4	7.04	14	9		140
GSM2234738	0	69	Male	6.7	0	1	0	0	1		445
GSM2234744	1	73	Male	6.14	5	6	33.84	31	31		1070
GSM2234745	0	62	Female	6.6	0.5	1	0	0	0		420
GSM2234748	0	60	Male	6.76	0	0	0	0	0		1725
GSM2234749	1	92	Female	6.7	3	6	6.4	9	18		115
GSM2234750	0	85	Male	6.9	0	2	0	0	4		315
GSM2234752	0	70	Male	6.9	0	1	0	0	0		1080
GSM2234753	1	91	Female	7	2	6	29.76	29	24		230
GSM2234754	0	96	Female	6.7	0	2	0	0	3		195
GSM2234756	1	99	Female	6.2	3	3	8.48	20	9		330
GSM2234757	1	92	Male	6.1	2	3	20.96	25	9		120
GSM2234758	1	64	Male	6.4	5	6	35.28	31	35		240
GSM2234759	1	94	Female	6	0.5	1	12.16	29	2		165
GSM2234760	1	84	Female	6.6	5	2	14.32	33	2		165
GSM2234761	1	87	Female	6.8	0.5	6	13.76	26	14		240
GSM2234762	1	80	Male	6.4	1	3	9.43	19	9		340
GSM2234763	1	83	Male	6.9	4	4	7.26	18	20		150
GSM2234764	1	84	Female	6.4	1	4	14.1	20	13		175
GSM2234765	1	87	Male	6.5	1	3	18.56	33	11		350
GSM2234767	1	87	Female	6.5	2	6	25.36	31	31		870
GSM2234768	0	69	Male	6.3	0.5	1	0	0	1		255
GSM2234770	0	82	Female	6.1	0	3	7.16	13	4		340
GSM2234771	0	85	Female	6.3	0	2	4.08	4	2		260
GSM2234772	1	89	Female	6.4	0.5	4	9.12	17	10		300
GSM2234776	1	85	Male	6.5	4	6	9.6	11	13		1410
GSM2234777	0	102	Female	6.5	0	6	1.12	5	10		423
GSM2234779	1	89	Male	6	1	6	18.49	33	9		150
GSM2234782	1	87	Male	6.5	5	6	12.16	21	26		165
GSM2234783	0	95	Male	6.5	0.5	2	0	0	4		245
GSM2234784	1	95	Female	6.2	3	6	11.04	19	16		265
GSM2234785	0	89	Female	6.7	0	2	1.28	1	4		140
GSM2234786	0	86	Female	6.5	0	3	0	0	2		280
GSM2234790	0	83	Female	6.8	0.5	1	0	0	2		370
GSM2234792	1	85	Female	6.4	5	4	7.04	14	9		140
GSM2234796	0	69	Male	6.7	0	1	0	0	1		445
GSM2234802	1	73	Male	6.14	5	6	33.84	31	31		1070
GSM2234803	0	62	Female	6.6	0.5	1	0	0	0		420
GSM2234805	0	60	Male	6.76	0	0	0	0	0		1725
GSM2234806	0	85	Male	6.9	0	2	0	0	4		315
GSM2234808	1	94	Female	6.4	2	3	14	29	14		835
GSM2234809	1	72	Female	6.4	3	5	17.52	33	33		360
GSM2234811	0	70	Male	6.9	0	1	0	0	0		1080
GSM2234812	1	91	Female	7	2	6	29.76	29	24		230
GSM2234813	0	96	Female	6.7	0	2	0	0	3		195
GSM2234816	0	90	Female	6.1	0	0	0	0	0		205
GSM2234817	1	99	Female	6.2	3	3	8.48	20	9		330
GSM2234818	1	92	Male	6.1	2	3	20.96	25	9		120
GSM2234819	1	64	Male	6.4	5	6	35.28	31	35		240
GSM2234820	1	94	Female	6	0.5	1	12.16	29	2		165
GSM2234821	1	84	Female	6.6	5	2	14.32	33	2		165
GSM2234823	1	84	Female	5.9	5	6	20.4	35	26		120
GSM2234824	1	87	Female	6.8	0.5	6	13.76	26	14		240
GSM2234827	1	83	Male	6.9	4	4	7.26	18	20		150
GSM2234828	1	87	Male	6.5	1	3	18.56	33	11		350
GSM2234829	1	90	Female	6.6	2	5	25.52	33	20		200
GSM2234831	1	94	Female	5.9	5	6	12.88	19	21		198
GSM2234832	0	82	Female	6.1	0	3	7.16	13	4		340
GSM2234833	0	85	Female	6.3	0	2	4.08	4	2		260
GSM2234834	1	89	Female	6.4	0.5	4	9.12	17	10		300
GSM2234837	1	103	Female	6.4	5	6	8.16	15	16		235
GSM2234839	0	102	Female	6.5	0	6	1.12	5	10		423
GSM2234840	1	94	Female	6.4	2	2	2.16	13	17		185
GSM2234842	1	94	Female	6.3	3	6	14	25	14		1360
GSM2234843	1	89	Male	6	1	6	18.49	33	9		150
GSM2234845	1	87	Male	6.5	5	6	12.16	21	26		165
GSM2234846	0	95	Male	6.5	0.5	2	0	0	4		245
GSM2234847	1	92	Female	6.23	3	6	8	19	18		930
GSM2234848	0	89	Female	6.7	0	2	1.28	1	4		140
GSM2234849	0	86	Female	6.5	0	3	0	0	2		280
GSM2234852	0	83	Female	6.8	0.5	1	0	0	2		370
GSM2234854	1	85	Female	6.4	5	4	7.04	14	9		140
GSM2234857	0	69	Male	6.7	0	1	0	0	1		445
GSM2234863	0	62	Female	6.6	0.5	1	0	0	0		420
GSM2234865	1	92	Female	6.7	3	6	6.4	9	18		115
GSM2234868	1	72	Female	6.4	3	5	17.52	33	33		360
GSM2234870	0	70	Male	6.9	0	1	0	0	0		1080
GSM2234871	1	91	Female	7	2	6	29.76	29	24		230
GSM2234872	0	96	Female	6.7	0	2	0	0	3		195
GSM2234875	1	99	Female	6.2	3	3	8.48	20	9		330
GSM2234876	1	94	Female	6	0.5	1	12.16	29	2		165
GSM2234877	1	84	Female	6.6	5	2	14.32	33	2		165
GSM2234879	1	84	Female	5.9	5	6	20.4	35	26		120
GSM2234881	1	100	Male	6.5	4	3	17.9	23	12		160
GSM2234882	1	87	Female	6.8	0.5	6	13.76	26	14		240
GSM2234883	1	80	Male	6.4	1	3	9.43	19	9		340
GSM2234884	1	83	Male	6.9	4	4	7.26	18	20		150
GSM2234885	1	84	Female	6.4	1	4	14.1	20	13		175
GSM2234886	1	87	Male	6.5	1	3	18.56	33	11		350
GSM2234888	1	87	Female	6.5	2	6	25.36	31	31		870
GSM2234889	0	69	Male	6.3	0.5	1	0	0	1		255
GSM2234890	0	82	Female	6.1	0	3	7.16	13	4		340
GSM2234891	0	85	Female	6.3	0	2	4.08	4	2		260
GSM2234892	1	89	Female	6.4	0.5	4	9.12	17	10		300
GSM2234896	1	85	Male	6.5	4	6	9.6	11	13		1410
GSM2234897	0	102	Female	6.5	0	6	1.12	5	10		423
GSM2234898	1	88	Female	6.4	5	6	9.68	17	28		215
GSM2234900	1	89	Male	6	1	6	18.49	33	9		150
GSM2234901	1	87	Male	6.5	5	6	12.16	21	26		165
GSM2234902	0	95	Male	6.5	0.5	2	0	0	4		245
GSM2234903	1	95	Female	6.2	3	6	11.04	19	16		265
GSM2234904	0	89	Female	6.7	0	2	1.28	1	4		140
GSM2234906	0	86	Female	6.5	0	3	0	0	2		280
GSM2234909	0	83	Female	6.8	0.5	1	0	0	2		370
GSM2234910	0	66	Male	6.58	1	2	0	0	7		454
GSM2234912	1	85	Female	6.4	5	4	7.04	14	9		140
GSM2234917	0	74	Male	6.68	0.5	2	0	0	4		995
GSM2234919	1	90	Female	5.92	3	5	6.72	15	16		200
GSM2234921	1	73	Male	6.14	5	6	33.84	31	31		1070
GSM2234922	0	60	Male	6.76	0	0	0	0	0		1725
GSM2234923	1	92	Female	6.7	3	6	6.4	9	18		115
GSM2234925	0	85	Male	6.9	0	2	0	0	4		315
GSM2234927	1	94	Female	6.4	2	3	14	29	14		835
GSM2234928	0	70	Male	6.9	0	1	0	0	0		1080
GSM2234929	1	91	Female	7	2	6	29.76	29	24		230
GSM2234930	0	96	Female	6.7	0	2	0	0	3		195
GSM2234933	1	99	Female	6.2	3	3	8.48	20	9		330
GSM2234934	1	92	Male	6.1	2	3	20.96	25	9		120
GSM2234935	1	64	Male	6.4	5	6	35.28	31	35		240
GSM2234936	1	94	Female	6	0.5	1	12.16	29	2		165
GSM2234938	1	84	Female	6.6	5	2	14.32	33	2		165
GSM2234939	1	84	Female	5.9	5	6	20.4	35	26		120
GSM2234941	1	87	Female	6.8	0.5	6	13.76	26	14		240
GSM2234942	1	80	Male	6.4	1	3	9.43	19	9		340
GSM2234943	1	83	Male	6.9	4	4	7.26	18	20		150
GSM2234944	1	84	Female	6.4	1	4	14.1	20	13		175
GSM2234945	1	87	Male	6.5	1	3	18.56	33	11		350
GSM2234946	1	90	Female	6.6	2	5	25.52	33	20		200
GSM2234948	1	87	Female	6.5	2	6	25.36	31	31		870
GSM2234949	0	69	Male	6.3	0.5	1	0	0	1		255
GSM2234950	0	82	Female	6.1	0	3	7.16	13	4		340
GSM2234951	0	92	Female	6.2	4	4	5.36	11	6		210
GSM2234952	0	85	Female	6.3	0	2	4.08	4	2		260
GSM2234953	1	89	Female	6.4	0.5	4	9.12	17	10		300
GSM2234956	0	102	Female	6.5	0	6	1.12	5	10		423
GSM2234958	1	89	Male	6	1	6	18.49	33	9		150
GSM2234961	1	87	Male	6.5	5	6	12.16	21	26		165
GSM2234962	0	95	Male	6.5	0.5	2	0	0	4		245
GSM2234963	1	95	Female	6.2	3	6	11.04	19	16		265
GSM2234964	0	89	Female	6.7	0	2	1.28	1	4		140
GSM2234965	0	86	Female	6.5	0	3	0	0	2		280
GSM2234968	0	83	Female	6.8	0.5	1	0	0	2		370
GSM2234971	0	75	Female	5.97	1	0	0	0	1		390
GSM2234978	0	74	Male	6.68	0.5	2	0	0	4		995
GSM2234980	0	62	Female	6.6	0.5	1	0	0	0		420
GSM2234981	0	85	Male	6.9	0	2	0	0	4		315
GSM2234982	1	94	Female	6.4	2	3	14	29	14		835
GSM2234984	0	70	Male	6.9	0	1	0	0	0		1080
GSM2234985	1	91	Female	7	2	6	29.76	29	24		230
GSM2234986	0	96	Female	6.7	0	2	0	0	3		195
GSM2234989	0	90	Female	6.1	0	0	0	0	0		205
GSM2234990	1	99	Female	6.2	3	3	8.48	20	9		330
GSM2234991	0	88	Female	6.4	0.5	2	7.76	16	5		305
GSM2234992	1	94	Female	6	0.5	1	12.16	29	2		165
GSM2234994	1	84	Female	6.6	5	2	14.32	33	2		165
GSM2234996	1	84	Female	5.9	5	6	20.4	35	26		120
GSM2234997	1	87	Female	6.8	0.5	6	13.76	26	14		240
GSM2234999	1	96	Male	6.2	5	5	9.77143	17	20		180
GSM2235001	1	80	Male	6.4	1	3	9.43	19	9		340
GSM2235002	1	83	Male	6.9	4	4	7.26	18	20		150
GSM2235003	1	84	Female	6.4	1	4	14.1	20	13		175
GSM2235004	1	87	Male	6.5	1	3	18.56	33	11		350
GSM2235005	1	90	Female	6.6	2	5	25.52	33	20		200
GSM2235007	1	87	Female	6.5	2	6	25.36	31	31		870
GSM2235008	0	69	Male	6.3	0.5	1	0	0	1		255
GSM2235009	1	94	Female	5.9	5	6	12.88	19	21		198
GSM2235010	0	82	Female	6.1	0	3	7.16	13	4		340
GSM2235011	0	85	Female	6.3	0	2	4.08	4	2		260
GSM2235012	1	89	Female	6.4	0.5	4	9.12	17	10		300
GSM2235014	1	103	Female	6.4	5	6	8.16	15	16		235
GSM2235015	1	87	Female	6.1	5	6	22.32	29	31		90
GSM2235017	1	94	Female	6.4	2	2	2.16	13	17		185
GSM2235019	1	89	Male	6	1	6	18.49	33	9		150
GSM2235022	1	87	Male	6.5	5	6	12.16	21	26		165
GSM2235023	0	95	Male	6.5	0.5	2	0	0	4		245
GSM2235024	1	95	Female	6.2	3	6	11.04	19	16		265
GSM2235025	0	89	Female	6.7	0	2	1.28	1	4		140
GSM2235028	0	83	Female	6.8	0.5	1	0	0	2		370
GSM2235029	0	66	Male	6.58	1	2	0	0	7		454
GSM2235031	1	85	Female	6.4	5	4	7.04	14	9		140
GSM2235032	0	75	Female	5.97	1	0	0	0	1		390
GSM2235035	0	69	Male	6.7	0	1	0	0	1		445
GSM2235040	0	62	Female	6.6	0.5	1	0	0	0		420
GSM2235044	0	85	Male	6.9	0	2	0	0	4		315
GSM2235047	0	70	Male	6.9	0	1	0	0	0		1080
GSM2235048	1	91	Female	7	2	6	29.76	29	24		230
GSM2235049	0	96	Female	6.7	0	2	0	0	3		195
GSM2235052	1	92	Male	6.1	2	3	20.96	25	9		120
GSM2235053	1	64	Male	6.4	5	6	35.28	31	35		240
GSM2235055	1	84	Female	6.6	5	2	14.32	33	2		165
GSM2235057	1	87	Female	6.8	0.5	6	13.76	26	14		240
GSM2235058	1	96	Male	6.2	5	5	9.77143	17	20		180
GSM2235059	1	83	Male	6.9	4	4	7.26	18	20		150
GSM2235060	1	84	Female	6.4	1	4	14.1	20	13		175
GSM2235061	1	87	Male	6.5	1	3	18.56	33	11		350
GSM2235062	1	90	Female	6.2	5	6	8.88	25	31		320
GSM2235064	1	87	Female	6.5	2	6	25.36	31	31		870
GSM2235065	0	69	Male	6.3	0.5	1	0	0	1		255
GSM2235066	0	82	Female	6.1	0	3	7.16	13	4		340
GSM2235067	0	92	Female	6.2	4	4	5.36	11	6		210
GSM2235068	0	85	Female	6.3	0	2	4.08	4	2		260
GSM2235069	1	89	Female	6.4	0.5	4	9.12	17	10		300
GSM2235074	1	89	Male	6	1	6	18.49	33	9		150
GSM2235076	1	87	Male	6.5	5	6	12.16	21	26		165
GSM2235077	0	95	Male	6.5	0.5	2	0	0	4		245
GSM2235078	1	95	Female	6.2	3	6	11.04	19	16		265
GSM2235079	0	89	Female	6.7	0	2	1.28	1	4		140
GSM2235080	0	86	Female	6.5	0	3	0	0	2		280
GSM2235083	0	83	Female	6.8	0.5	1	0	0	2		370
GSM2235084	0	66	Male	6.58	1	2	0	0	7		454
GSM2235087	1	85	Female	6.4	5	4	7.04	14	9		140
GSM2235091	0	69	Male	6.7	0	1	0	0	1		445
GSM2235095	1	90	Female	5.92	3	5	6.72	15	16		200
GSM2235097	1	73	Male	6.14	5	6	33.84	31	31		1070
GSM2235098	0	62	Female	6.6	0.5	1	0	0	0		420
GSM2235101	1	92	Female	6.7	3	6	6.4	9	18		115
GSM2235102	0	85	Male	6.9	0	2	0	0	4		315
GSM2235104	1	94	Female	6.4	2	3	14	29	14		835
GSM2235105	1	72	Female	6.4	3	5	17.52	33	33		360
GSM2235107	1	91	Female	7	2	6	29.76	29	24		230
GSM2235108	0	96	Female	6.7	0	2	0	0	3		195
GSM2235111	1	92	Male	6.1	2	3	20.96	25	9		120
GSM2235112	1	94	Female	6	0.5	1	12.16	29	2		165
GSM2235113	1	84	Female	6.6	5	2	14.32	33	2		165
GSM2235115	1	87	Female	6.8	0.5	6	13.76	26	14		240
GSM2235116	1	96	Male	6.2	5	5	9.77143	17	20		180
GSM2235117	1	80	Male	6.4	1	3	9.43	19	9		340
GSM2235118	1	83	Male	6.9	4	4	7.26	18	20		150
GSM2235119	1	87	Male	6.5	1	3	18.56	33	11		350
GSM2235120	1	90	Female	6.2	5	6	8.88	25	31		320
GSM2235122	1	87	Female	6.5	2	6	25.36	31	31		870
GSM2235123	0	69	Male	6.3	0.5	1	0	0	1		255
GSM2235125	1	89	Female	6.4	0.5	4	9.12	17	10		300
GSM2235129	1	89	Male	6	1	6	18.49	33	9		150
GSM2235133	1	87	Male	6.5	5	6	12.16	21	26		165
GSM2235134	1	95	Female	6.2	3	6	11.04	19	16		265
GSM2235135	0	89	Female	6.7	0	2	1.28	1	4		140
GSM2235137	0	86	Female	6.5	0	3	0	0	2		280
GSM2235142	1	85	Female	6.4	5	4	7.04	14	9		140
GSM2235149	1	92	Female	6.7	3	6	6.4	9	18		115
GSM2235152	1	94	Female	6.4	2	3	14	29	14		835
GSM2235153	0	70	Male	6.9	0	1	0	0	0		1080
GSM2235154	1	91	Female	7	2	6	29.76	29	24		230
GSM2235155	0	96	Female	6.7	0	2	0	0	3		195
GSM2235158	1	99	Female	6.2	3	3	8.48	20	9		330
GSM2235159	1	64	Male	6.4	5	6	35.28	31	35		240
GSM2235160	1	94	Female	6	0.5	1	12.16	29	2		165
GSM2235162	1	84	Female	6.6	5	2	14.32	33	2		165
GSM2235165	1	87	Female	6.8	0.5	6	13.76	26	14		240
GSM2235166	1	80	Male	6.4	1	3	9.43	19	9		340
GSM2235167	1	83	Male	6.9	4	4	7.26	18	20		150
GSM2235168	1	84	Female	6.4	1	4	14.1	20	13		175
GSM2235169	1	87	Male	6.5	1	3	18.56	33	11		350
GSM2235170	1	90	Female	6.6	2	5	25.52	33	20		200
GSM2235172	1	87	Female	6.5	2	6	25.36	31	31		870
GSM2235173	0	69	Male	6.3	0.5	1	0	0	1		255
GSM2235174	0	82	Female	6.1	0	3	7.16	13	4		340
GSM2235175	0	85	Female	6.3	0	2	4.08	4	2		260
GSM2235176	1	89	Female	6.4	0.5	4	9.12	17	10		300
GSM2235180	0	102	Female	6.5	0	6	1.12	5	10		423
GSM2235182	1	89	Male	6	1	6	18.49	33	9		150
GSM2235184	1	87	Male	6.5	5	6	12.16	21	26		165
GSM2235185	0	95	Male	6.5	0.5	2	0	0	4		245
GSM2235186	0	89	Female	6.7	0	2	1.28	1	4		140
GSM2235188	0	86	Female	6.5	0	3	0	0	2		280
GSM2235191	0	83	Female	6.8	0.5	1	0	0	2		370
GSM2235193	1	85	Female	6.4	5	4	7.04	14	9		140
GSM2235197	0	74	Male	6.68	0.5	2	0	0	4		995
GSM2235199	1	90	Female	5.92	3	5	6.72	15	16		200
GSM2235203	0	60	Male	6.76	0	0	0	0	0		1725
GSM2235204	1	92	Female	6.7	3	6	6.4	9	18		115
GSM2235205	0	85	Male	6.9	0	2	0	0	4		315
GSM2235207	1	94	Female	6.4	2	3	14	29	14		835
GSM2235209	0	70	Male	6.9	0	1	0	0	0		1080
GSM2235210	1	91	Female	7	2	6	29.76	29	24		230
GSM2235211	0	96	Female	6.7	0	2	0	0	3		195
GSM2235214	1	99	Female	6.2	3	3	8.48	20	9		330
GSM2235215	1	64	Male	6.4	5	6	35.28	31	35		240
GSM2235216	1	94	Female	6	0.5	1	12.16	29	2		165
GSM2235217	1	84	Female	6.6	5	2	14.32	33	2		165
GSM2235219	1	87	Female	6.8	0.5	6	13.76	26	14		240
GSM2235220	1	84	Female	6.4	1	4	14.1	20	13		175
GSM2235221	1	87	Male	6.5	1	3	18.56	33	11		350
GSM2235222	1	90	Female	6.6	2	5	25.52	33	20		200
GSM2235224	1	87	Female	6.5	2	6	25.36	31	31		870
GSM2235225	0	69	Male	6.3	0.5	1	0	0	1		255
GSM2235226	0	82	Female	6.1	0	3	7.16	13	4		340
GSM2235227	0	85	Female	6.3	0	2	4.08	4	2		260
GSM2235230	0	102	Female	6.5	0	6	1.12	5	10		423
GSM2235232	1	89	Male	6	1	6	18.49	33	9		150
GSM2235233	0	84	Female	6.21	0	1	0	0	2		1110
GSM2235234	1	87	Male	6.5	5	6	12.16	21	26		165
GSM2235235	0	95	Male	6.5	0.5	2	0	0	4		245
GSM2235236	1	95	Female	6.2	3	6	11.04	19	16		265
GSM2235238	0	89	Female	6.7	0	2	1.28	1	4		140
GSM2235240	0	86	Female	6.5	0	3	0	0	2		280
GSM2235243	0	83	Female	6.8	0.5	1	0	0	2		370
GSM2235246	1	85	Female	6.4	5	4	7.04	14	9		140
GSM2235250	0	69	Male	6.7	0	1	0	0	1		445
GSM2235254	0	74	Male	6.68	0.5	2	0	0	4		995
GSM2235256	1	73	Male	6.14	5	6	33.84	31	31		1070
GSM2235257	0	62	Female	6.6	0.5	1	0	0	0		420
GSM2235259	1	94	Female	6.4	2	3	14	29	14		835
GSM2235261	0	70	Male	6.9	0	1	0	0	0		1080
GSM2235262	1	91	Female	7	2	6	29.76	29	24		230
GSM2235263	0	96	Female	6.7	0	2	0	0	3		195
GSM2235266	1	94	Female	6	0.5	1	12.16	29	2		165
GSM2235268	1	84	Female	6.6	5	2	14.32	33	2		165
GSM2235269	1	87	Female	6.8	0.5	6	13.76	26	14		240
GSM2235271	1	62	Male	5.8	4	6	24.6857	33	28		440
GSM2235272	1	80	Male	6.4	1	3	9.43	19	9		340
GSM2235273	1	87	Male	6.5	1	3	18.56	33	11		350
GSM2235275	1	87	Female	6.5	2	6	25.36	31	31		870
GSM2235276	0	69	Male	6.3	0.5	1	0	0	1		255
GSM2235277	0	92	Female	6.2	4	4	5.36	11	6		210
GSM2235278	0	85	Female	6.3	0	2	4.08	4	2		260
GSM2235279	1	89	Female	6.4	0.5	4	9.12	17	10		300
GSM2235283	0	102	Female	6.5	0	6	1.12	5	10		423
GSM2235287	1	87	Male	6.5	5	6	12.16	21	26		165
GSM2235288	0	95	Male	6.5	0.5	2	0	0	4		245
GSM2235289	1	95	Female	6.2	3	6	11.04	19	16		265
GSM2235290	0	89	Female	6.7	0	2	1.28	1	4		140
GSM2235292	0	86	Female	6.5	0	3	0	0	2		280
GSM2235295	0	83	Female	6.8	0.5	1	0	0	2		370
GSM2235296	0	66	Male	6.58	1	2	0	0	7		454
GSM2235298	1	85	Female	6.4	5	4	7.04	14	9		140
GSM2235302	0	69	Male	6.7	0	1	0	0	1		445
GSM2235305	0	74	Male	6.68	0.5	2	0	0	4		995
GSM2235312	1	94	Female	6.4	2	3	14	29	14		835
GSM2235314	0	70	Male	6.9	0	1	0	0	0		1080
GSM2235315	1	91	Female	7	2	6	29.76	29	24		230
GSM2235316	0	96	Female	6.7	0	2	0	0	3		195
GSM2235317	0	74	Female	6	1	2	0	0	5		180
GSM2235319	1	99	Female	6.2	3	3	8.48	20	9		330
GSM2235320	1	64	Male	6.4	5	6	35.28	31	35		240
GSM2235321	1	94	Female	6	0.5	1	12.16	29	2		165
GSM2235323	1	84	Female	6.6	5	2	14.32	33	2		165
GSM2235324	1	84	Female	5.9	5	6	20.4	35	26		120
GSM2235326	1	83	Female	5.7	4	6	17.9429	25	24		255
GSM2235327	1	87	Female	6.8	0.5	6	13.76	26	14		240
GSM2235329	1	62	Male	5.8	4	6	24.6857	33	28		440
GSM2235330	1	80	Male	6.4	1	3	9.43	19	9		340
GSM2235331	1	83	Male	6.9	4	4	7.26	18	20		150
GSM2235332	1	84	Female	6.4	1	4	14.1	20	13		175
GSM2235333	1	87	Male	6.5	1	3	18.56	33	11		350
GSM2235334	1	74	Male	6	2	6	41.44	35	26		375
GSM2235336	1	87	Female	6.5	2	6	25.36	31	31		870
GSM2235337	0	69	Male	6.3	0.5	1	0	0	1		255
GSM2235338	1	89	Female	6.4	0.5	4	9.12	17	10		300
GSM2235343	0	102	Female	6.5	0	6	1.12	5	10		423
GSM2235345	1	87	Male	6.5	5	6	12.16	21	26		165
GSM2235346	0	95	Male	6.5	0.5	2	0	0	4		245
GSM2235347	1	95	Female	6.2	3	6	11.04	19	16		265
GSM2235348	0	89	Female	6.7	0	2	1.28	1	4		140
GSM2235349	0	86	Female	6.5	0	3	0	0	2		280
GSM2235352	0	83	Female	6.8	0.5	1	0	0	2		370
GSM2235353	0	66	Male	6.58	1	2	0	0	7		454
GSM2235355	1	85	Female	6.4	5	4	7.04	14	9		140
GSM2235357	0	69	Male	6.7	0	1	0	0	1		445
GSM2235363	1	88	Female	5.88	5	6	10.16	19	25		195
GSM2235365	1	92	Female	6.7	3	6	6.4	9	18		115
GSM2235366	1	72	Female	6.4	3	5	17.52	33	33		360
GSM2235369	1	99	Female	6.2	3	3	8.48	20	9		330
GSM2235370	1	64	Male	6.4	5	6	35.28	31	35		240
GSM2235371	1	94	Female	6	0.5	1	12.16	29	2		165
GSM2235373	1	84	Female	6.6	5	2	14.32	33	2		165
GSM2235375	1	87	Female	6.8	0.5	6	13.76	26	14		240
GSM2235376	1	80	Male	6.4	1	3	9.43	19	9		340
GSM2235377	1	83	Male	6.9	4	4	7.26	18	20		150
GSM2235378	1	84	Female	6.4	1	4	14.1	20	13		175
GSM2235379	1	90	Female	6.6	2	5	25.52	33	20		200
GSM2235381	1	87	Female	6.5	2	6	25.36	31	31		870
GSM2235382	0	69	Male	6.3	0.5	1	0	0	1		255
GSM2235383	0	82	Female	6.1	0	3	7.16	13	4		340
GSM2235384	0	92	Female	6.2	4	4	5.36	11	6		210
GSM2235385	0	85	Female	6.3	0	2	4.08	4	2		260
GSM2235389	0	102	Female	6.5	0	6	1.12	5	10		423
GSM2235391	1	89	Male	6	1	6	18.49	33	9		150
GSM2235393	1	87	Male	6.5	5	6	12.16	21	26		165
GSM2235394	0	95	Male	6.5	0.5	2	0	0	4		245
GSM2235395	1	95	Female	6.2	3	6	11.04	19	16		265
GSM2235396	0	89	Female	6.7	0	2	1.28	1	4		140
GSM2235397	1	74	Male	6.29	3	6	18.88	27	19		885
GSM2235398	0	86	Female	6.5	0	3	0	0	2		280
GSM2235400	0	83	Female	6.8	0.5	1	0	0	2		370
GSM2235401	0	66	Male	6.58	1	2	0	0	7		454
GSM2235404	1	85	Female	6.4	5	4	7.04	14	9		140
GSM2235409	0	69	Male	6.7	0	1	0	0	1		445
GSM2235415	1	73	Male	6.14	5	6	33.84	31	31		1070
GSM2235418	1	92	Female	6.7	3	6	6.4	9	18		115
GSM2235422	0	70	Male	6.9	0	1	0	0	0		1080
GSM2235423	0	96	Female	6.7	0	2	0	0	3		195
GSM2235426	1	99	Female	6.2	3	3	8.48	20	9		330
GSM2235427	1	64	Male	6.4	5	6	35.28	31	35		240
GSM2235428	1	94	Female	6	0.5	1	12.16	29	2		165
GSM2235429	1	84	Female	6.6	5	2	14.32	33	2		165
GSM2235430	1	87	Female	6.8	0.5	6	13.76	26	14		240
GSM2235432	1	80	Male	6.4	1	3	9.43	19	9		340
GSM2235433	1	83	Male	6.9	4	4	7.26	18	20		150
GSM2235434	1	84	Female	6.4	1	4	14.1	20	13		175
GSM2235435	1	87	Male	6.5	1	3	18.56	33	11		350
GSM2235437	1	87	Female	6.5	2	6	25.36	31	31		870
GSM2235438	0	69	Male	6.3	0.5	1	0	0	1		255
GSM2235439	0	82	Female	6.1	0	3	7.16	13	4		340
GSM2235440	0	85	Female	6.3	0	2	4.08	4	2		260
GSM2235444	1	85	Male	6.5	4	6	9.6	11	13		1410
GSM2235445	0	102	Female	6.5	0	6	1.12	5	10		423
GSM2235446	1	88	Female	6.4	5	6	9.68	17	28		215
GSM2235448	1	89	Male	6	1	6	18.49	33	9		150
GSM2235449	1	87	Female	5.97	3	6	16.88	31	16		190
GSM2235450	1	87	Male	6.5	5	6	12.16	21	26		165
GSM2235451	0	95	Male	6.5	0.5	2	0	0	4		245
GSM2235452	1	95	Female	6.2	3	6	11.04	19	16		265
GSM2235454	0	89	Female	6.7	0	2	1.28	1	4		140
GSM2235458	0	66	Male	6.58	1	2	0	0	7		454
GSM2235461	1	85	Female	6.4	5	4	7.04	14	9		140
GSM2235464	0	69	Male	6.7	0	1	0	0	1		445
GSM2235468	0	74	Male	6.68	0.5	2	0	0	4		995
GSM2235475	0	70	Male	6.9	0	1	0	0	0		1080
GSM2235476	1	91	Female	7	2	6	29.76	29	24		230
GSM2235477	0	96	Female	6.7	0	2	0	0	3		195
GSM2235479	1	99	Female	6.2	3	3	8.48	20	9		330
GSM2235480	1	92	Male	6.1	2	3	20.96	25	9		120
GSM2235481	1	64	Male	6.4	5	6	35.28	31	35		240
GSM2235482	1	94	Female	6	0.5	1	12.16	29	2		165
GSM2235483	1	84	Female	5.9	5	6	20.4	35	26		120
GSM2235484	1	87	Female	6.8	0.5	6	13.76	26	14		240
GSM2235485	1	80	Male	6.4	1	3	9.43	19	9		340
GSM2235486	1	84	Female	6.4	1	4	14.1	20	13		175
GSM2235487	1	87	Male	6.5	1	3	18.56	33	11		350
GSM2235488	1	90	Female	6.6	2	5	25.52	33	20		200
GSM2235490	1	87	Female	6.5	2	6	25.36	31	31		870
GSM2235491	0	69	Male	6.3	0.5	1	0	0	1		255
GSM2235492	0	82	Female	6.1	0	3	7.16	13	4		340
GSM2235493	0	92	Female	6.2	4	4	5.36	11	6		210
GSM2235494	0	85	Female	6.3	0	2	4.08	4	2		260
GSM2235495	1	89	Female	6.4	0.5	4	9.12	17	10		300
GSM2235499	0	102	Female	6.5	0	6	1.12	5	10		423
GSM2235501	1	89	Male	6	1	6	18.49	33	9		150
GSM2235503	1	87	Male	6.5	5	6	12.16	21	26		165
GSM2235504	1	95	Female	6.2	3	6	11.04	19	16		265
GSM2235505	0	89	Female	6.7	0	2	1.28	1	4		140
GSM2235509	0	66	Male	6.58	1	2	0	0	7		454
GSM2235512	1	85	Female	6.4	5	4	7.04	14	9		140
GSM2235519	1	90	Female	5.92	3	5	6.72	15	16		200
GSM2235521	1	73	Male	6.14	5	6	33.84	31	31		1070
GSM2235522	1	88	Female	5.88	5	6	10.16	19	25		195
GSM726083	1	66	Male			NA				2	738
GSM726084	0	81	Male			2				1	360
GSM726085	0	72	Female			NA				NA	840
GSM726086	0	86	Male			1				1	1440
GSM726087	1	81	Male			5				3	720
GSM726088	0	90	Male			1				0	360
GSM726089	0	88	Female			NA				NA	840
GSM726090	0	90	Male			1				0	270
GSM726091	1	61	Female			NA				3	1038
GSM726092	1	72.6	Male			5				2	450
GSM726093	1	66	Male			NA				2	738
GSM726094	1	67.2	Male			6				3	210
GSM726095	1	90	Male			6				3	180
GSM726096	1	68	Male			5				3	570
GSM726097	0	90	Male			2				0	1380
GSM726098	1	90	Female			6				2	1140
GSM726099	0	74	Female			2				1	450
GSM726100	0	83	Female			1				0	480
GSM726101	1	83	Male			6				3	900
GSM726102	0	73	Male			2				1	315
GSM726103	0	73	Male			2				1	315
GSM726104	0	70	Female			1				1	NA
GSM726105	0	85	Male			2				1	300
GSM726106	1	79	Female			5				2	1062
GSM726107	1	90	Female			6				2	1140
GSM726108	1	80	Female			5				3	750
GSM726109	0	85.4	Male			2				1	1080
GSM726110	0	75	Male			1				0	120
GSM726111	1	84.6	Female			6				3	1080
GSM726112	0	90	Male			2				0	1380
GSM726113	0	72	Female			NA				NA	840
GSM726114	1	81	Male			5				2	330
GSM726115	1	81	Male			5				2	330
GSM726116	0	70	Female			1				1	NA
GSM726117	0	90	Male			1				0	360
GSM726118	1	68	Male			5				3	570
GSM726119	1	81	Male			5				3	720
GSM726120	1	79	Female			5				2	1062
GSM726121	0	84	Male			NA				NA	810
GSM726122	1	90	Male			5				3	210
GSM726123	1	67.2	Male			6				3	210
GSM726124	0	75	Male			1				0	120
GSM726125	0	85.4	Male			2				1	1080
GSM726126	1	79	Female			6				3	240
GSM726127	1	79	Female			6				3	240
GSM726128	1	90	Male			5				3	210
GSM726129	1	74	Female			4				2	420
GSM726130	0	80	Male			NA				NA	630
GSM726131	0	86	Male			1				1	1440
GSM726132	0	85	Male			2				1	300
GSM726133	0	84	Male			NA				NA	810
GSM726134	0	81	Male			2				1	360
GSM726135	1	84.6	Female			6				3	1080
GSM726136	0	88	Female			NA				NA	840
GSM726137	0	80	Male			NA				NA	630
GSM726138	1	72.6	Male			5				2	450
GSM726139	0	90	Male			1				0	270
GSM726140	0	83	Female			1				0	480
GSM726141	1	74	Female			4				2	420
GSM726142	1	68	Female			5				2	1368
GSM726143	1	61	Female			NA				3	1038
GSM726144	0	74	Female			2				1	450
GSM726145	1	68	Female			5				2	1368

## Sheet: notes
CDR	clinical dementia rating
NPD	neuritic plaque density
CERAD	cerad rating scores
state	1=AD,0=ND
gnder	0=female，1=male
