# Supplementary material for: Identification of the molecular subgroups in Alzheimer's disease by transcriptomic data
Source: Front Neurol. 2022 Sep 20;13:901179. doi: 10.3389/fneur.2022.901179 (PMC9530954; doi:10.3389/fneur.2022.901179)
Supplement: Supplementary File 2 — Differential gene expression. [file Table_2.XLSX]

## Sheet: Subgroup specific-upregulation 
id	subtype
TAF10	I
MKNK2	I
RPL18	I
RPL35	I
FKSG49	I
METRN	I
MGLL	I
PRR11	I
RPL14	I
TACC1	I
TRIOBP	I
PVRL2	I
PRELP	I
CARHSP1	I
RPL35A	I
AHNAK	I
RPS19	I
MICALL2	I
MYO1C	I
RBM17	I
RPL19	I
FLT1	I
CDC42BPA	I
RPS27A	I
LPP	I
TNPO2	I
SETD5	I
ARHGEF2	I
MYO10	I
NFKBIA	I
PVRL1	I
TPM2	I
SDK2	I
RUNX3	I
EPN1	I
RPS10	I
FOXO3	I
TRIM38	I
ASRGL1	I
DAPP1	I
TRIM8	I
SLC11A1	I
CFL1	I
ZNF358	I
ERN2	I
TFRC	I
NES	I
FARP1	I
SDF4	I
SAMD4B	I
ACSL5	I
NFIC	I
ANKRD40	I
KLF15	I
MAP2K7	I
FOLR2	I
BCL6	I
LMNA	I
ZMIZ2	I
INSR	I
SYNPO	I
SREBF2	I
NOTCH1	I
GLI3	I
USP49	I
ERF	I
UBTF	I
TAGLN	I
TNS3	I
DUSP1	I
FAU	I
EIF4EBP2	I
ANKRD53	I
FADS2	I
TCF4	I
ELAVL3	I
F11R	I
CBS	I
ROBO4	I
CHRNB2	I
PTBP1	I
KLF2	I
CDK5RAP2	I
MPZL2	I
SAMHD1	I
SOCS3	I
ZNF160	I
PHF21A	I
SCD5	I
IL17RB	I
GOLGA2	I
NXPH3	I
CXCL2	I
CST3	I
L1TD1	I
RHOC	I
SLAMF7	I
MMP16	I
PRKD2	I
CADM4	I
KIF5A	I
DCN	I
TMEM132A	I
MRAS	I
PRKAR2A	I
LLGL1	I
ARFGAP1	I
EEF2	I
SLCO4A1	I
CNPY4	I
KLF6	I
MYL9	I
DDX54	I
NOTCH4	I
B2M	I
FSTL1	I
RGS5	I
PCF11	I
GUSB	I
SLC22A3	I
PNRC2	I
ANGPT2	I
DLGAP4	I
DDX58	I
TCEB2	I
LTBP3	I
HSPB6	I
TAOK1	I
MEG3	I
MSX1	I
SYT17	I
EDN1	I
HDAC11	I
MAFK	I
ANGPTL4	I
GUK1	I
PTPRS	I
VWF	I
TCTN2	I
SLC6A13	I
PPP1R3C	I
RNF19A	I
FKBP5	I
KLK7	I
GSTM3	I
SYTL2	I
MGP	I
DDX17	I
SH3GLB2	I
SV2B	II
MAPK9	II
GLRB	II
FGF12	II
CA10	II
ATP6V1C1	II
RAB6B	II
UBE2V2	II
PAK1	II
GABRA1	II
ARPC5L	II
ADAM23	II
INPP4A	II
PCDH7	II
LMO4	II
HTR2A	II
GRIN2A	II
KCNJ6	II
NRXN3	II
DLGAP1	II
NRXN1	II
SNCA	II
GNB5	II
OXR1	II
ELAVL4	II
ST6GALNAC5	II
SYN2	II
ADCY1	II
GPR22	II
ATP8A2	II
B4GALT6	II
GABRD	II
C3orf14	II
RWDD2A	II
SLC25A46	II
FGF9	II
FAM49A	II
NDFIP1	II
FRMPD4	II
BBS7	II
FAM155A	II
HN1	II
FBXW7	II
PPM1E	II
MARK1	II
GRIA3	II
EPHA4	II
PPP2CA	II
PAK3	II
PGK1	II
SHANK2	II
SEZ6L2	II
AK5	II
KALRN	II
TOLLIP	II
SEC61A2	II
ELAVL2	II
CADPS	II
ACSL6	II
SCN2A	II
OPN3	II
KCNJ3	II
HINT1	II
ALDOA	II
NLK	II
PREPL	II
CNKSR2	II
GDAP1	II
HIGD1A	II
BCL11A	II
LRRC2	II
DPP6	II
CACNG2	II
NARS	II
STAU2	II
UCHL5	II
NBEA	II
ATP2B2	II
PDE1A	II
ARF3	II
RTN3	II
MKKS	II
RAB11A	II
SCN2B	II
RIMS1	II
DCLK1	II
SEZ6L	II
FGF14	II
PRMT8	II
CACNA1B	II
CDC37L1	II
CYCS	II
GPM6A	II
SPATS2	II
COX7B	II
SEH1L	II
DLD	II
MYO5A	II
TMEM70	II
VPS35	II
MAP2	II
THYN1	II
CDC42EP3	II
DIRAS2	II
KHDRBS3	II
B3GALNT1	II
ITFG1	II
PRKCE	II
NDRG3	II
SARS	II
ADCYAP1	II
AAK1	II
PSMA5	II
HOMER1	II
PRPS2	II
MAPK10	II
SLC25A3	II
OLA1	II
SCN8A	II
RAD23B	II
ATP6V1D	II
LIN7B	II
FLRT3	II
DYNC1LI1	II
KIF3A	II
SUB1	II
SLC41A3	II
CLSTN2	II
LRPPRC	II
FEZF2	II
MICAL2	II
KLHL12	II
VPS41	II
LZTFL1	II
SEMA4F	II
COQ3	II
HOOK1	II
MPPED1	II
CDS1	II
SATB1	II
SCAND1	II
YTHDF2	II
EFNA5	II
NEDD4L	II
PPP2R2D	II
PSPC1	II
SLC6A15	II
CAND1	II
DNM1L	II
C1orf21	II
YPEL5	II
BCAP29	II
GPLD1	II
SETBP1	II
MRPS30	II
SSBP3	II
SUSD4	II
NAPG	II
TRIM9	II
RUNDC3B	II
FAM131A	II
NOL4	II
DGKQ	II
RTF1	II
PDK3	II
GGNBP2	II
GABRB3	II
AHI1	II
LMTK2	II
COX5A	II
ATP6V0B	II
ATP2B3	II
NUP93	II
TIPRL	II
RIMBP2	II
SLC4A8	II
CNTN1	II
GFPT1	II
PTPN3	II
MRPL4	II
NEFM	II
AP4S1	II
AKAP12	II
EHD3	II
CACNA2D1	II
ATG7	II
GRIA4	II
TPD52	II
ARHGAP26	II
GABRB2	II
NQO2	II
OGFOD1	II
IQSEC3	II
SCAMP5	II
TRIM36	II
MRPL35	II
ARFGEF2	II
BASP1	II
ADRBK2	II
CPEB3	II
KCNJ9	II
CAB39	II
RAB27B	II
KCNC1	II
ASNS	II
ZWILCH	II
PPFIA2	II
EPHA5	II
EIF5A2	II
ADAM11	II
SLIT2	II
SPATA7	II
GPHN	II
MCHR1	II
PCNXL2	II
YWHAH	II
LRRC8B	II
C11orf80	II
ATP5F1	II
ARL8B	II
TCEA2	II
DNAJA2	II
NUDT21	II
PANX1	II
KIAA1324	II
RANBP9	II
NDUFS1	II
ADD2	II
CXCL14	II
VPS13A	II
SYNJ1	II
REPS2	II
INPP5F	II
WDR7	II
HIVEP2	II
HECW1	II
DPP8	II
CHL1	II
HSP90AB1	II
MYT1L	II
UBQLN2	II
FZD3	II
KCNB1	II
CYP26B1	II
RAB3B	II
UBFD1	II
JPH3	II
BAG5	II
CCDC6	II
SLC20A1	II
BRSK2	II
TMOD2	II
PPME1	II
FAM3C	II
EIF4E2	II
KPNA6	II
ATP5G3	II
ATMIN	II
IFT57	II
ST8SIA5	II
GMCL1	II
MTMR6	II
KCMF1	II
HDAC4	II
PTPN4	II
CLIP3	II
EIF4E	II
CYB5B	II
HABP4	II
NDUFA10	II
PNMA3	II
BCAT1	II
UGCG	II
RNF219	II
TSC22D2	II
NISCH	II
HDGFRP3	II
SHC3	II
RANBP2	II
IDS	II
NGRN	II
ANKH	II
ZNF711	II
KCNA1	II
EGR1	II
CHST1	II
EPM2AIP1	II
LRP8	II
NRIP3	II
PSMB4	II
BAG4	II
SEMA6B	II
LDB2	II
AASDHPPT	II
VAPB	II
RNF187	II
RUNX1T1	II
GRIA2	II
DCP2	II
HSPH1	II
TSPAN5	II
WASL	II
NLGN1	II
HERC1	II
CNIH3	II
GLS	II
ITPR1	II
SYT13	II
SSTR1	II
EIF1B	II
DNAJC12	II
TUSC3	II
ANAPC10	II
WBP11	II
COPS4	II
CITED2	II
MAP1B	II
GSK3B	II
ZNF667	II
NDEL1	II
SIN3B	II
SLC25A40	II
RNF41	II
ZNF529	II
ARL15	II
LMO3	II
USP27X	II
MED4	II
SPIN1	II
CAMK2N1	II
RNPS1	II
TTBK2	II
SCRT1	II
RIMS2	II
REPS1	II
USP9Y	II
GSTA4	II
STXBP6	II
SMYD2	II
DENR	II
LIG4	II
CCKBR	II
SLC30A9	II
GOLT1B	II
KPNA5	II
KLHL7	II
MAPK6	II
MOCS2	II
MAST4	II
ADRB1	II
ANXA6	II
DGKZ	II
UQCRC2	II
OPRK1	II
RORB	II
EIF2S3	II
ST8SIA3	II
CHML	II
TUBGCP5	II
SNRPA1	II
C14orf132	II
PPM1H	II
ANKRD17	II
TCERG1	II
KIAA0232	II
CPLX2	II
DNAJB14	II
ABCC5	II
PRRG3	II
KCNA2	II
C1orf115	II
USP14	II
MRPL2	II
CAMK1D	II
KITLG	II
PLEKHA1	II
NGB	II
PHACTR1	II
THRB	II
UNC13A	II
PCYOX1	II
NME7	II
RAP2A	II
TMEM14B	II
ACTR6	II
KCNQ3	II
NCDN	II
DIO2	II
DEAF1	II
LRPAP1	II
DLG2	II
APBA1	II
CAPNS1	II
MAP9	II
PKIA	II
LUZP1	II
CAMK2G	II
PPP2R5E	II
CACNB4	II
ZNF12	II
ZNF91	II
GABRA4	II
CDC42	II
SALL1	III
GAB1	III
SIX3	III
KRCC1	III
SPOCK3	III
PHKA1	III
PSEN1	III
GNG7	III
TMBIM4	III
SLC25A13	III
MAGT1	III
GABPA	III
SAV1	III
PLCL1	III
PLD1	III
PAWR	III
IL17RA	III
ITGA2	III
TCF12	III
SPG20	III
MAN2A1	III
MYLIP	III
HEY2	III
STRN	III
DNAJC15	III
S100PBP	III
ERMP1	III
PIK3C2A	III
HIP1	III
CFLAR	III
BRD7	III
NPL	III
CDH11	III
UGT8	III
TMEM144	III
USP16	III
DPY19L4	III
MPP5	III
PHF10	III
BBX	III
B3GNT2	III
NDE1	III
CNIH4	III
GPSM2	III
USP47	III
SNTB1	III
LAMP2	III
GALNT7	III
EFHC1	III
CPM	III
UTRN	III
ADARB2	III
H2AFJ	III
LRP2	III
TLE4	III
GLTP	III
CDH19	III
C21orf91	III
SAR1B	III
PLEKHF2	III
ABI3BP	III
EIF3E	III
ZNF83	III
CP	III
OSBPL11	III
CXADR	III
SLC12A2	III
SP110	III
EFEMP1	III
ANKFY1	III
TMEM165	III
PPP2R2A	III
SEPP1	III
DNALI1	III
PDE1C	III
SEMA6A	III
ATP11A	III
PELI1	III
SSFA2	III
CLN8	III
KLF3	III
ECHDC1	III
TMED5	III
MANEA	III
ZFHX4	III
PTPN13	III
KCNN3	III
NPC1	III
CLMN	III
TMEM33	III
LIFR	III
IKZF5	III
CTPS2	III
LMO2	III
SNAP23	III
EDIL3	III
SPSB1	III
DLC1	III
SNX6	III
SPTLC2	III
RBMS1	III
ABCG1	III
ZFHX3	III
LARP7	III
SMAD5	III
ZNF430	III
BCL11B	III
SERBP1	III
SCARB2	III
AGPAT5	III
DAD1	III
TMEM168	III
SEMA4D	III
PHACTR4	III
RAB21	III
SLC16A10	III
DYNC1I2	III
CTNNA3	III
ZC3HAV1	III
C1GALT1	III
SOAT1	III
RBPJ	III
ERLIN2	III
FOXN2	III
SOCS6	III
DLX6	III
RPS27	III
ZNF281	III
ZFX	III
ZNF227	III
WDR78	III
PPP1R1A	III
TMEM59	III
RNF125	III
PSAT1	III
DACH1	III
ZNF532	III
PCM1	III
SSPN	III
RNF141	III
SGCB	III
IGSF1	III
DFFA	III
FAM63B	III
CRIPT	III
DPYSL3	III
HNMT	III
CNTN2	III
FA2H	III
GNG12	III
REV1	III
STAMBP	III
CCDC47	III
BPTF	III
GUCY1A3	III
ZBTB10	III
PTPLB	III
SPAG9	III
CASK	III
TMED10	III
CDC73	III
FBXO7	III
CCDC88A	III
ECHDC2	III
DLG1	III
ZNF271	III
TNC	III
LEPROT	III
ZNF24	III
ANXA1	III
ANKRD28	III
ASPA	III
DNAJC3	III
TBC1D8B	III
SMARCE1	III
METTL4	III
MDM4	III
RAP1A	III
ZNF536	III
TNPO1	III
SLC35A3	III
PLXDC2	III
THAP9	III
APH1B	III
TMEM50B	III
GBP1	III
ZNF274	III
H2AFV	III
RIT1	III
FGFR2	III
NEO1	III
LRP6	III
MTF1	III
WIPF1	III
CHD1L	III
CLK4	III
AP1S2	III
TMEM87A	III
LMAN1	III
GSN	III
EXOC5	III
FNBP1	III
MAP3K2	III
SFT2D2	III
DHX40	III
BCR	III
LACTB2	III
CYBRD1	III
PDPR	III
C1orf27	III
LARP6	III
SNX5	III
LSM8	III
DPH5	III
HNRNPC	III
FXR1	III
PMEPA1	III
TRA2A	III
FAM102A	III
TUBD1	III
IVNS1ABP	III
DAZAP2	III
QDPR	III
ANAPC5	III
LYRM2	III
NUCB2	III
EYA4	III
WDR26	III
ZZZ3	III
SMURF2	III
TMEM38B	III
SP1	III
CHD7	III
METTL3	III
GTF2H5	III
ID4	III
TMEM9B	III
AQP4	III
GNA13	III
FAM120C	III
MTDH	III
BDH2	III
RIC8B	III
ZAK	III
JTB	III
TUG1	III
ONECUT2	III
MXRA7	III
TWSG1	III
UBE2G1	III
HMGB1	III
TOR1AIP1	III
REXO2	III
DENND4C	III
PRPF38B	III
PWWP2A	III
RPE	III
RASSF4	III
RBM5	III
NCL	III
PIGB	III
CD37	III
XPOT	III
SLC30A4	III
SMEK1	III
ZEB2	III
ZNF302	III
C9orf3	III
KCNJ10	III
SLC35D2	III
OSBPL8	III
SNCAIP	III
CA8	III
PDZD8	III
SSR3	III
BNIP2	III
MBOAT2	III
WTAP	III
OSGEPL1	III
PENK	III
ZFYVE16	III
SCAMP2	III
DST	III
SPCS2	III
TM9SF3	III
ASXL2	III
SMAD1	III
NPAS3	III
PCMTD2	III
C11orf71	III
ITGB8	III
RCBTB1	III
SSR1	III
MGAT4A	III
USP48	III
OCLN	III
IFNGR1	III
RBM7	III
ALPK1	III
RBM22	III
OFD1	III
CRB1	III
EMP1	III
ARHGAP5	III
RAB28	III
LDB3	III
MAP3K1	III
TM7SF3	III
NADSYN1	III
ATF6	III
CBLL1	III
DOCK5	III
PRRX1	III
SLC35F5	III
ANKRD10	III
TMEM50A	III
PPP6C	III
SGPP1	III
STAT3	III
KIAA0368	III
BACE1	III
ZNF226	III
BANP	III
CAMK4	III
MEX3C	III
UEVLD	III
METAP2	III
TNKS2	III
NCAM2	III
POU3F2	III
CMTM6	III
PRPF40A	III
BARD1	III
ZFAND6	III
SON	III
JAM2	III
RASGRP3	III
EIF1	III
CREB3L2	III
SCRG1	III
HHLA3	III
OGFRL1	III
PROX1	III
USP25	III
PRKAR1A	III
TNIK	III
IFIT2	III
NCAM1	III
PAPOLA	III
LPGAT1	III
SFRP1	III
MRPL19	III
LMBRD1	III
ARIH2	III
SLCO3A1	III
MS4A6A	III
RBM12B	III
SYNGR2	III
TRIM2	III
ARMC1	III
ACSS3	III
MACF1	III
TTLL7	III
PCBP2	III
IMPACT	III
KHDRBS1	III
MTMR10	III
IFRD1	III
JAM3	III
ESF1	III
RNF170	III
CTSC	III
RDX	III
APIP	III
GATAD1	III
UBE2D3	III
PCSK6	III
ELF2	III
SECISBP2	III
CCDC90B	III
GATM	III
EFCAB1	III
ZNF706	III
ROCK1	III
TMEM106B	III
TPR	III
CUEDC1	III
PRKCH	III
TRIM13	III
ADI1	III
TIMP2	III
CLDN11	III
DNAJC10	III
PRRC1	III
SPTBN1	III
CMPK1	III
GNAI1	III
SLC5A7	III
RABEP1	III
RALA	III
CSDE1	III
SELT	III
TTC18	III
CHD1	III
EPHB1	III
GALNT6	III
COL4A5	III
SMNDC1	III
GLG1	III
CEPT1	III
EIF3H	III
PPIG	III
TARDBP	III
CD9	III
CRYZL1	III
RFX4	III
CKLF	III
YIPF5	III
ZFP36L2	III
TINF2	III
TARS	III
ANKRD36	III
ALG5	III
GIMAP6	III
AGPAT4	III
TGFBR1	III
NMD3	III
SAP30BP	III
EPB41L2	III
HSPD1	III
PHC1	III
CTNNB1	III
CAB39L	III
GPBP1L1	III
DTNA	III
ANP32E	III
SPAG16	III
HSPB8	III
PTPRD	III
SMAD9	III
ITGB2	III
PTPLAD1	III
LHFP	III
PON2	III
BMPR1B	III
USP8	III
HSPA5	III
SORT1	III
USP21	III
CADM1	III
CHCHD7	III
PIGK	III
APBB1IP	III
SLC9A7	III
PNO1	III
DOCK4	III
SOX2	III
TKT	III
ZKSCAN1	III
CGGBP1	III
CD44	III
YPEL1	III
PITPNC1	III
FUBP3	III
SDPR	III
IGF1R	III
ZNF148	III
MMD	III
PDIA3	III
DGKH	III
RBP1	III
OSMR	III
KAL1	III
ADORA3	III
FGL2	III
POGK	III
HRSP12	III
TCFL5	III
PPP1CB	III
CRBN	III
MSN	III
CA12	III
SLC38A2	III
RYBP	III
DMXL1	III
SLC24A2	III
MARCKS	III
ZIC1	III
NAMPT	III
ZBTB38	III
GDE1	III

## Sheet: AD-ND.diff
id	meanDiff	AveExpr	t	P.Value	adj.P.Val	B
SSPN	0.231878	4.0239	7.61114	5.35015e-14	5.38047e-11	21.2052
TRIM9	-0.222305	6.66621	-7.60143	5.74836e-14	5.38047e-11	21.1359
HSPB8	0.205881	5.75683	7.05664	2.82793e-12	1.17642e-09	17.3816
KCNB1	-0.203364	4.74688	-6.62417	5.18752e-11	1.21388e-08	14.5847
ITPKB	0.209191	5.913	6.36511	2.73962e-10	4.66234e-08	12.9881
RSAD2	-0.265572	3.54158	-6.17073	9.18371e-10	1.43266e-07	11.8294
C14orf132	-0.217414	6.76746	-6.00813	2.4619e-09	3.41384e-07	10.886
TJP2	0.231568	4.91595	5.94121	3.6691e-09	4.90611e-07	10.5046
GFAP	0.214388	8.69323	5.81875	7.53636e-09	8.81754e-07	9.81712
IFIT3	-0.314101	4.80408	-5.70506	1.45255e-08	1.51066e-06	9.19106
HMBOX1	0.202489	4.84051	5.39925	8.01032e-08	6.5796e-06	7.56524
HTR2A	-0.233092	4.88935	-5.38622	8.59884e-08	6.8498e-06	7.49785
GPM6A	-0.229335	9.25107	-5.29377	1.4156e-07	1.08098e-05	7.02421
FBXW7	-0.274339	5.95609	-5.27116	1.59724e-07	1.15001e-05	6.90959
GLRB	-0.236784	5.10505	-5.19069	2.44544e-07	1.57857e-05	6.5054
ELAVL4	-0.282452	5.79771	-5.12021	3.53418e-07	2.09957e-05	6.15627
GRAMD3	0.211186	6.09147	5.00393	6.42477e-07	3.34088e-05	5.5903
OPN3	-0.203014	4.75713	-4.81572	1.64708e-06	7.17055e-05	4.70065
SHC3	-0.224121	5.60607	-4.81022	1.69226e-06	7.19978e-05	4.67511
DIRAS2	-0.228872	5.85201	-4.57809	5.16347e-06	0.000177358	3.6243
GBP1	-0.220786	3.71457	-4.57544	5.22795e-06	0.000177941	3.61263
SV2B	-0.264424	5.9227	-4.53902	6.1999e-06	0.000203618	3.45238
DLGAP1	-0.218696	5.46456	-4.4586	8.99509e-06	0.000265178	3.10297
PSAT1	0.218254	7.68781	4.16808	3.28451e-05	0.000776572	1.89123
PMP2	0.200597	9.12257	3.93543	8.76507e-05	0.00179325	0.978039
UGT8	0.257903	6.49738	3.879	0.000110385	0.00209788	0.764244

## Sheet: Ⅰ-con.diff
id	meanDiff	AveExpr	t	P.Value	adj.P.Val	B
PRELP	0.494831	4.15458	13.8952	4.47924e-39	1.67703e-35	77.8904
GLRB	-0.805779	4.99736	-13.481	4.13805e-37	7.74642e-34	73.4278
RBM17	0.341582	4.64254	13.3387	1.92193e-36	2.39857e-33	71.9138
ADAM23	-0.485879	4.11595	-12.8399	3.87985e-34	3.63154e-31	66.682
ITFG1	-0.651752	4.09798	-12.6873	1.91993e-33	1.43764e-30	65.1061
UBE2V2	-0.460056	5.66523	-12.2319	2.11122e-31	1.3174e-28	60.4751
WWC3	0.380453	4.73739	12.0264	1.69707e-30	9.07689e-28	58.422
AHNAK	0.343582	3.95603	11.926	4.65991e-30	2.18084e-27	57.4271
SASH1	0.543303	7.05749	11.8622	8.83244e-30	3.6743e-27	56.7974
TAF10	0.343066	6.61558	11.8442	1.05733e-29	3.95866e-27	56.6202
OGFOD1	-0.217027	4.10239	-11.6546	6.95273e-29	2.21045e-26	54.7656
NRXN3	-0.418191	5.40722	-11.6527	7.08477e-29	2.21045e-26	54.747
HIPK2	0.616754	6.04593	11.5611	1.74741e-28	5.03255e-26	53.8582
ANKRD40	0.337509	4.47075	11.5006	3.16492e-28	8.46389e-26	53.2734
METRN	0.490139	5.5911	11.4688	4.32004e-28	1.07828e-25	52.9671
PGK1	-0.40193	5.1801	-11.451	5.1393e-28	1.2026e-25	52.7961
BBS7	-0.524094	4.40453	-11.4018	8.29936e-28	1.82781e-25	52.3243
SLC25A46	-0.450351	5.47614	-11.3627	1.21464e-27	2.52645e-25	51.9494
RPS16	0.292518	8.89849	11.3223	1.79654e-27	3.54013e-25	51.5641
RPL30	0.223512	11.1736	11.2659	3.10077e-27	5.80463e-25	51.0269
RPL18	0.256946	8.71491	11.1281	1.16692e-26	2.08045e-24	49.7226
RAB11A	-0.43056	6.14222	-11.1111	1.37289e-26	2.33641e-24	49.5626
HIGD1A	-0.331731	6.77985	-11.0099	3.60226e-26	5.86385e-24	48.6134
TRIM8	0.308797	6.23764	10.9826	4.66916e-26	7.28389e-24	48.3582
ENAH	0.418436	5.21469	10.8972	1.04725e-25	1.56836e-23	47.5634
RPL35	0.2635	9.99797	10.888	1.14283e-25	1.64567e-23	47.4775
INPP4A	-0.291678	4.27152	-10.8731	1.3142e-25	1.82235e-23	47.34
RPS5	0.322626	9.34736	10.8623	1.45585e-25	1.94668e-23	47.2393
GNA12	0.447282	5.73271	10.841	1.77813e-25	2.29563e-23	47.0426
PSMA5	-0.411396	4.31649	-10.8255	2.05769e-25	2.56799e-23	46.8989
PPP2CA	-0.329111	6.68637	-10.8141	2.2909e-25	2.76681e-23	46.7933
MKNK2	0.565271	7.26996	10.788	2.92605e-25	3.42348e-23	46.5526
MYO10	0.264054	4.43656	10.7709	3.43444e-25	3.89653e-23	46.395
KIF1C	0.44877	5.12371	10.635	1.21823e-24	1.34149e-22	45.1497
ZNF529	-0.312853	4.3458	-10.628	1.29917e-24	1.36721e-22	45.0864
FKSG49	0.646374	5.66634	10.6267	1.31463e-24	1.36721e-22	45.0748
THYN1	-0.332743	6.14162	-10.6099	1.53707e-24	1.55535e-22	44.921
ITPKB	0.461712	5.93066	10.5541	2.57362e-24	2.48218e-22	44.4141
MICALL2	0.365892	4.28172	10.5536	2.5856e-24	2.48218e-22	44.4096
GNB5	-0.383669	4.20023	-10.5375	3.00037e-24	2.80835e-22	44.2633
KIF5B	0.42928	7.86582	10.504	4.08085e-24	3.72651e-22	43.9608
PREPL	-0.457265	5.85041	-10.4835	4.92751e-24	4.39253e-22	43.7754
GPHN	-0.325692	4.17439	-10.4377	7.50109e-24	6.53118e-22	43.3623
HMBOX1	0.511149	4.8775	10.3961	1.09707e-23	9.3351e-22	42.9885
ST6GALNAC5	-0.481504	3.97104	-10.3836	1.22928e-23	1.02276e-21	42.8766
BCAT1	-0.325474	4.17956	-10.3246	2.10356e-23	1.71211e-21	42.3485
ERBB2IP	0.457307	7.0247	10.2792	3.17389e-23	2.52831e-21	41.9441
TMEM14B	-0.43071	6.82766	-10.1857	7.37793e-23	5.75479e-21	41.115
NEBL	0.361078	6.1222	10.1392	1.11984e-22	8.55649e-21	40.7049
NARS	-0.259888	10.0143	-10.0607	2.25842e-22	1.69111e-20	40.0155
STARD7	0.293263	8.41467	9.9928	4.12864e-22	3.03091e-20	39.4227
WASF2	0.363968	5.40912	9.95356	5.84359e-22	4.15486e-20	39.0814
UBQLN2	-0.380078	6.13647	-9.95282	5.88161e-22	4.15486e-20	39.0751
COX7B	-0.43699	7.4454	-9.92881	7.27094e-22	5.04118e-20	38.8667
MRAS	0.397227	6.05498	9.9092	8.64316e-22	5.88363e-20	38.6969
MKKS	-0.331784	4.6177	-9.90179	9.2262e-22	6.16837e-20	38.6327
CRTAP	0.300112	4.35029	9.80576	2.14261e-21	1.40736e-19	37.8051
PRMT8	-0.333939	3.74774	-9.77622	2.773e-21	1.79002e-19	37.5518
PRPS2	-0.35683	3.53992	-9.71853	4.58154e-21	2.90734e-19	37.0586
MAP4K4	0.495242	6.74983	9.69474	5.63184e-21	3.51427e-19	36.856
FGF9	-0.421289	3.66223	-9.67976	6.41213e-21	3.93557e-19	36.7285
SGPP1	-0.371783	4.65849	-9.67078	6.93061e-21	4.1852e-19	36.6522
DPP6	-0.48135	6.36451	-9.63742	9.24598e-21	5.49476e-19	36.3691
DDR2	0.34788	4.20898	9.63075	9.79357e-21	5.72924e-19	36.3126
ARPC5L	-0.374919	5.9239	-9.61129	1.15819e-20	6.67116e-19	36.148
B4GALT6	-0.309774	3.98653	-9.59193	1.36813e-20	7.76104e-19	35.9844
NUDT21	-0.32105	5.58759	-9.57874	1.53245e-20	8.5634e-19	35.873
GDAP1	-0.376282	4.6055	-9.51043	2.75115e-20	1.51475e-18	35.2986
NLGN1	-0.298047	4.37714	-9.50845	2.79802e-20	1.51823e-18	35.282
MAPK9	-0.410898	5.75453	-9.5001	3.00479e-20	1.60713e-18	35.212
ATP6V1C1	-0.540869	5.52968	-9.48068	3.54627e-20	1.85258e-18	35.0494
CARHSP1	0.347813	5.26192	9.48014	3.56265e-20	1.85258e-18	35.0448
STAU2	-0.313238	4.09999	-9.47832	3.61815e-20	1.85567e-18	35.0297
GPRC5B	0.386145	6.54283	9.46494	4.05517e-20	2.0517e-18	34.9177
TRPS1	0.35287	5.08966	9.46084	4.19891e-20	2.0961e-18	34.8835
RPL35A	0.222296	6.25592	9.43407	5.27183e-20	2.56334e-18	34.6602
CA10	-0.467186	4.04131	-9.42811	5.54585e-20	2.66201e-18	34.6104
SARS	-0.288	5.98152	-9.40905	6.51866e-20	3.02161e-18	34.4518
IL17RB	0.427135	4.89658	9.40887	6.52872e-20	3.02161e-18	34.4503
SEC61A2	-0.224645	3.64313	-9.40871	6.53714e-20	3.02161e-18	34.449
SORBS1	0.374029	6.86225	9.37757	8.50849e-20	3.88485e-18	34.1904
CYCS	-0.240157	7.01794	-9.36865	9.1747e-20	4.13856e-18	34.1164
TNS3	0.438316	5.70833	9.33112	1.25907e-19	5.61188e-18	33.8058
ISYNA1	0.228091	3.38338	9.31814	1.40449e-19	6.18636e-18	33.6985
NEDD4L	-0.269602	4.36566	-9.30164	1.61346e-19	7.02416e-18	33.5624
NDFIP1	-0.347729	8.30084	-9.28611	1.83816e-19	7.91041e-18	33.4345
GOLT1B	-0.280891	5.5566	-9.25845	2.31748e-19	9.85983e-18	33.2071
SUB1	-0.261363	7.15534	-9.24293	2.63882e-19	1.11008e-17	33.0797
MRPS30	-0.235832	3.73962	-9.23671	2.77971e-19	1.15636e-17	33.0287
NOTCH1	0.237713	4.02707	9.23531	2.81237e-19	1.15709e-17	33.0172
RPL11	0.244188	9.9075	9.21554	3.31713e-19	1.34993e-17	32.8553
BAG5	-0.210352	3.88535	-9.18997	4.10471e-19	1.65248e-17	32.6463
DNAJC10	-0.202099	4.07128	-9.1868	4.21434e-19	1.67856e-17	32.6204
NETO2	-0.372912	3.63185	-9.1807	4.43365e-19	1.74732e-17	32.5706
NFKBIA	0.443488	5.35117	9.16381	5.10182e-19	1.98971e-17	32.4329
PHACTR1	-0.279297	3.71427	-9.14728	5.85225e-19	2.25885e-17	32.2983
ZNF711	-0.354732	4.30517	-9.11714	7.51146e-19	2.86969e-17	32.0535
LPP	0.24424	4.52178	9.04071	1.41072e-18	5.22943e-17	31.4354
TRIM9	-0.341526	6.69364	-9.02587	1.59357e-18	5.79256e-17	31.3158
FGF12	-0.552874	4.13724	-9.02422	1.61526e-18	5.81493e-17	31.3026
RHOA	0.317251	7.70624	9.01555	1.73431e-18	6.18404e-17	31.2329
FDFT1	0.321656	6.37753	9.01396	1.75705e-18	6.20604e-17	31.2201
RPS6	0.23526	9.80985	8.98957	2.14569e-18	7.5079e-17	31.0241
GLI3	0.260178	4.10985	8.97116	2.49429e-18	8.64688e-17	30.8765
KIAA1324	-0.211182	3.15497	-8.96737	2.57253e-18	8.8363e-17	30.8462
CDS1	-0.239001	4.03342	-8.95499	2.8462e-18	9.68745e-17	30.7471
SHANK2	-0.323544	4.68074	-8.94787	3.01647e-18	1.01745e-16	30.6901
B3GALNT1	-0.345956	4.23664	-8.94592	3.06472e-18	1.01967e-16	30.6746
RTN3	-0.325036	9.72029	-8.94541	3.07754e-18	1.01967e-16	30.6705
CNKSR2	-0.54012	5.44808	-8.93574	3.32968e-18	1.09354e-16	30.5933
RUNDC3B	-0.45758	6.34053	-8.91572	3.91895e-18	1.27588e-16	30.4335
GRIA3	-0.422379	5.14206	-8.91077	4.07979e-18	1.31679e-16	30.3941
TNPO2	0.288127	6.61543	8.87715	5.35933e-18	1.71498e-16	30.1267
NCDN	-0.326961	4.47792	-8.8228	8.3162e-18	2.59466e-16	29.696
JTB	0.250893	7.34265	8.79504	1.03996e-17	3.12946e-16	29.4769
COQ3	-0.217473	4.01279	-8.79446	1.04483e-17	3.12946e-16	29.4723
ACSL6	-0.24812	3.94322	-8.77768	1.1957e-17	3.55086e-16	29.3401
PPFIA2	-0.36709	4.53181	-8.77677	1.20449e-17	3.55086e-16	29.3329
RPS19	0.22287	7.2758	8.75974	1.38091e-17	3.97703e-16	29.199
SEH1L	-0.367025	4.41333	-8.74702	1.52905e-17	4.37004e-16	29.0991
SV2B	-0.608934	5.89254	-8.71745	1.93709e-17	5.45298e-16	28.8673
NFASC	0.264071	5.25524	8.66153	3.02475e-17	8.32695e-16	28.4307
FRMPD4	-0.346314	4.43166	-8.64707	3.39298e-17	9.27251e-16	28.3181
MGLL	0.352819	7.69878	8.64473	3.45652e-17	9.37768e-16	28.2999
FGF14	-0.323462	3.93323	-8.59638	5.06906e-17	1.35561e-15	27.9248
DYNC1LI2	0.314003	7.88552	8.57628	5.94045e-17	1.57738e-15	27.7695
OLA1	-0.282702	6.32604	-8.5699	6.24697e-17	1.64709e-15	27.7202
USP14	-0.263079	5.41395	-8.54698	7.48241e-17	1.95903e-15	27.5434
NES	0.248464	4.06944	8.5318	8.43096e-17	2.19205e-15	27.4265
DNAJA2	-0.350541	6.18109	-8.52443	8.93318e-17	2.30661e-15	27.3699
TPD52	-0.299046	5.2281	-8.51906	9.31751e-17	2.38937e-15	27.3286
GGNBP2	-0.251878	5.0236	-8.49144	1.15687e-16	2.94648e-15	27.1167
GABRA1	-0.745521	5.58357	-8.48206	1.24492e-16	3.14931e-15	27.0448
MRPL35	-0.207095	3.5552	-8.4802	1.26315e-16	3.17398e-15	27.0306
WBP11	-0.207738	4.31187	-8.46309	1.44377e-16	3.60365e-15	26.8997
DLD	-0.285888	5.71172	-8.4599	1.48011e-16	3.64575e-15	26.8754
VPS41	-0.250941	4.36388	-8.4558	1.52822e-16	3.73963e-15	26.8441
FBXO2	0.242604	5.23171	8.42126	1.99981e-16	4.79954e-15	26.5807
PLEKHB1	0.319684	7.18729	8.40555	2.25936e-16	5.38792e-15	26.4613
NBEA	-0.559702	6.19112	-8.39671	2.41975e-16	5.73388e-15	26.3941
LTBP3	0.266728	4.65708	8.39453	2.46105e-16	5.79508e-15	26.3775
ZBTB20	0.35496	5.35237	8.38387	2.67293e-16	6.25466e-15	26.2967
RANBP2	-0.31445	5.12815	-8.33346	3.94604e-16	9.17638e-15	25.9154
SCN2A	-0.590904	5.94728	-8.30889	4.76783e-16	1.09514e-14	25.7302
ATP6V1D	-0.215086	5.10014	-8.30255	5.00621e-16	1.14288e-14	25.6825
TJP2	0.432774	4.91124	8.24748	7.63544e-16	1.73255e-14	25.2693
DUSP1	0.355977	5.08005	8.23494	8.4036e-16	1.89537e-14	25.1755
GRIN2A	-0.471837	4.53118	-8.23291	8.53493e-16	1.90665e-14	25.1604
C3orf14	-0.264254	5.41476	-8.23259	8.55549e-16	1.90665e-14	25.158
TRIOBP	0.242709	4.40145	8.21635	9.68404e-16	2.13277e-14	25.0368
MRPL42	-0.228612	4.09958	-8.20513	1.05478e-15	2.30941e-14	24.9532
SLC7A2	0.217115	3.13187	8.18109	1.26636e-15	2.75654e-14	24.7743
HN1	-0.309476	4.97942	-8.16609	1.41907e-15	3.05344e-14	24.6629
ZNF667	-0.255312	4.26001	-8.15904	1.49698e-15	3.20269e-14	24.6106
RPL14	0.209087	8.33553	8.15766	1.51279e-15	3.21812e-14	24.6004
EPN1	0.275734	4.7342	8.15064	1.59545e-15	3.37478e-14	24.5483
ASRGL1	0.3414	6.81376	8.14428	1.67407e-15	3.52118e-14	24.5013
ADAMTS1	0.577019	5.36469	8.13286	1.82514e-15	3.81636e-14	24.4167
SUSD4	-0.257489	4.32714	-8.13216	1.83479e-15	3.81636e-14	24.4116
LMNA	0.210945	4.21693	8.11555	2.08015e-15	4.3028e-14	24.2888
ATP6V0E1	0.22236	5.0205	8.08941	2.53302e-15	5.21078e-14	24.0961
KLF15	0.287928	4.9695	8.02105	4.23011e-15	8.60735e-14	23.5946
ARHGEF2	0.208694	5.60038	8.01518	4.42003e-15	8.91756e-14	23.5517
INPP5F	-0.307155	5.75308	-8.01487	4.4302e-15	8.91756e-14	23.5494
CSNK1G3	-0.215551	3.86094	-7.95302	7.0223e-15	1.39108e-13	23.0991
FAM49A	-0.279976	5.1247	-7.94223	7.60758e-15	1.49909e-13	23.0208
NLK	-0.374831	4.91143	-7.94025	7.72022e-15	1.51332e-13	23.0064
RNF170	-0.302166	4.62547	-7.93702	7.90742e-15	1.54195e-13	22.983
RHOBTB3	0.387469	6.20437	7.9333	8.12872e-15	1.57689e-13	22.956
POU3F2	0.240374	4.36756	7.91556	9.2691e-15	1.78211e-13	22.8277
PAK1	-0.500831	4.5455	-7.91378	9.39187e-15	1.79404e-13	22.8148
KANK1	0.299642	5.06346	7.90966	9.68264e-15	1.84019e-13	22.785
PRR11	0.293549	6.19966	7.90251	1.02075e-14	1.93015e-13	22.7334
PRCP	0.231449	4.57452	7.8985	1.05148e-14	1.97827e-13	22.7044
RUNX3	0.210159	3.50583	7.88088	1.19742e-14	2.24158e-13	22.5774
AHSA2	0.272798	4.6327	7.86291	1.3668e-14	2.53332e-13	22.4481
PGAP1	-0.204123	3.8227	-7.80987	2.017e-14	3.72002e-13	22.0678
EIF4E	-0.203772	4.55243	-7.80795	2.04547e-14	3.75405e-13	22.0541
CBS	0.23829	4.49494	7.80696	2.06032e-14	3.76285e-13	22.0471
LLGL1	0.255472	5.00422	7.7962	2.22899e-14	4.03156e-13	21.9702
RIN2	0.28343	4.73754	7.77926	2.52242e-14	4.51863e-13	21.8494
STXBP6	-0.23172	4.13927	-7.77685	2.56706e-14	4.555e-13	21.8322
DDX17	0.325626	4.53985	7.74604	3.2124e-14	5.6202e-13	21.6131
NUP93	-0.233894	3.57187	-7.7432	3.2793e-14	5.71055e-13	21.593
MCTP1	-0.638643	5.08389	-7.73856	3.39173e-14	5.879e-13	21.5601
EIF1B	-0.212484	5.85326	-7.70525	4.3182e-14	7.41621e-13	21.3242
PTBP1	0.220111	4.17763	7.69684	4.58903e-14	7.84535e-13	21.2648
ARL8B	-0.446561	7.65058	-7.65449	6.22863e-14	1.04574e-12	20.9664
USP8	-0.222393	3.66729	-7.65281	6.30439e-14	1.05373e-12	20.9546
SNCA	-0.515968	6.79994	-7.64564	6.63792e-14	1.10455e-12	20.9043
BCL6	0.328536	5.05415	7.62936	7.46132e-14	1.23402e-12	20.7901
SLIT2	-0.314064	4.72526	-7.62898	7.48191e-14	1.23402e-12	20.7874
FOXO3	0.257995	6.79334	7.62229	7.84949e-14	1.28334e-12	20.7406
PRKD2	0.312903	5.32414	7.61415	8.32126e-14	1.35456e-12	20.6836
LACTB2	-0.219847	3.47656	-7.60757	8.72277e-14	1.41377e-12	20.6376
DCN	0.300949	4.03813	7.6001	9.20195e-14	1.47231e-12	20.5854
NDRG3	-0.398737	6.25803	-7.59678	9.42311e-14	1.50128e-12	20.5622
DIRAS2	-0.469819	5.84363	-7.59029	9.87107e-14	1.56599e-12	20.5168
PHF21A	0.24455	4.97334	7.56585	1.17526e-13	1.85661e-12	20.3465
TGFBR3	0.313405	4.69238	7.52963	1.52064e-13	2.38212e-12	20.095
QKI	0.291043	5.94125	7.52735	1.54553e-13	2.39656e-12	20.0792
MAP2	-0.356589	7.49568	-7.52703	1.54906e-13	2.39656e-12	20.077
NUCKS1	0.254322	6.70061	7.52534	1.56771e-13	2.41544e-12	20.0653
YTHDF2	-0.258633	6.43921	-7.51032	1.74395e-13	2.67596e-12	19.9613
BCAP29	-0.247989	4.63215	-7.5074	1.78038e-13	2.72072e-12	19.9411
CXCL2	0.252196	3.21585	7.49551	1.93667e-13	2.92375e-12	19.859
RAB6B	-0.287812	5.14995	-7.48034	2.15589e-13	3.24163e-12	19.7544
GABRD	-0.397172	3.82319	-7.47367	2.25989e-13	3.37092e-12	19.7084
GPR22	-0.309323	3.57035	-7.45998	2.48892e-13	3.69782e-12	19.6142
KIF5A	0.379334	5.78322	7.45694	2.54276e-13	3.76289e-12	19.5933
PPM1E	-0.383005	3.7903	-7.44012	2.86219e-13	4.21891e-12	19.4779
ZNF358	0.26156	4.62227	7.41053	3.52311e-13	5.11261e-12	19.2752
FBXO3	-0.22416	4.36131	-7.40428	3.6808e-13	5.30036e-12	19.2324
BCL11A	-0.2458	4.07276	-7.40173	3.747e-13	5.375e-12	19.2151
ADCYAP1R1	0.249505	4.5714	7.40075	3.77274e-13	5.39128e-12	19.2084
NBPF1	0.236013	5.29651	7.39055	4.05193e-13	5.76822e-12	19.1387
LIG4	-0.245355	4.47966	-7.36454	4.85896e-13	6.86488e-12	18.9616
RAD23B	-0.277176	5	-7.35198	5.3033e-13	7.43654e-12	18.8762
ZNF652	0.301617	4.56269	7.34	5.76403e-13	8.05243e-12	18.795
MARK1	-0.254744	3.9115	-7.32125	6.56602e-13	9.10488e-12	18.6679
LZTFL1	-0.294771	4.38519	-7.28865	8.22858e-13	1.13264e-11	18.4479
UNC5B	0.246216	5.2992	7.27786	8.86568e-13	1.21587e-11	18.3752
MOCS2	-0.261692	4.65514	-7.26884	9.43526e-13	1.28926e-11	18.3144
MITF	0.252029	4.75265	7.25167	1.06203e-12	1.43546e-11	18.1991
PIGK	-0.246652	4.47706	-7.23803	1.16648e-12	1.57098e-11	18.1077
SCN2B	-0.345274	4.85793	-7.23186	1.21698e-12	1.63311e-11	18.0663
YAP1	0.272104	4.19834	7.22112	1.31006e-12	1.75174e-11	17.9945
HSPB8	0.29036	5.7234	7.20637	1.44944e-12	1.93122e-11	17.896
SLC44A1	0.396053	6.46743	7.19776	1.53739e-12	2.04113e-11	17.8385
PSMC2	-0.200376	5.49432	-7.17561	1.78859e-12	2.32516e-11	17.6911
C11orf73	-0.208725	4.97547	-7.17428	1.80482e-12	2.33009e-11	17.6823
TPM2	0.252559	3.65095	7.17037	1.85366e-12	2.37675e-11	17.6562
METTL7A	0.203575	4.90347	7.15497	2.0587e-12	2.63063e-11	17.554
TOB2	0.238605	3.94088	7.14266	2.23846e-12	2.85061e-11	17.4724
CRBN	-0.249326	6.60106	-7.1224	2.56856e-12	3.23794e-11	17.3384
ERF	0.201509	3.99322	7.11139	2.7676e-12	3.47714e-11	17.2657
CCDC6	-0.356689	5.33089	-7.106	2.87052e-12	3.58241e-11	17.2301
PLEKHA1	-0.256789	6.0463	-7.09863	3.01714e-12	3.74045e-11	17.1816
TUSC3	-0.220183	3.56935	-7.09522	3.08767e-12	3.81526e-11	17.1591
DNM1L	-0.237262	5.40405	-7.09258	3.1432e-12	3.87109e-11	17.1417
NFIC	0.260943	5.97203	7.07542	3.52923e-12	4.31811e-11	17.0289
REPS2	-0.221574	3.69956	-7.05624	4.01605e-12	4.89775e-11	16.903
KIF3A	-0.414727	5.70504	-7.0411	4.44627e-12	5.36995e-11	16.8039
MSX1	0.246725	3.95797	7.02136	5.07579e-12	6.07149e-11	16.675
HTR2A	-0.374055	4.91317	-7.00764	5.56432e-12	6.61359e-11	16.5855
YIPF5	-0.217253	4.16724	-7.0016	5.79356e-12	6.86427e-11	16.5462
FAU	0.200814	10.0512	6.98988	6.26559e-12	7.36116e-11	16.4699
DOCK1	0.223635	4.44326	6.98925	6.29159e-12	7.36116e-11	16.4659
SSPN	0.268893	3.96824	6.96178	7.55557e-12	8.78511e-11	16.2877
RHOC	0.215705	4.2815	6.95706	7.79679e-12	9.03752e-11	16.2571
NME7	-0.328322	6.88398	-6.95066	8.13565e-12	9.4012e-11	16.2157
GFAP	0.354722	8.67463	6.94907	8.22198e-12	9.47172e-11	16.2054
KLHL7	-0.226394	4.48169	-6.93107	9.26515e-12	1.06407e-10	16.0891
DLGAP1	-0.4348	5.46094	-6.92281	9.78644e-12	1.11709e-10	16.0359
PAX6	0.339638	5.59615	6.89381	1.18544e-11	1.33282e-10	15.8493
PRKACB	-0.299783	6.13267	-6.8932	1.1902e-11	1.33416e-10	15.8454
LRP10	0.214633	4.27885	6.88512	1.25538e-11	1.39885e-10	15.7935
P2RX7	0.360804	5.00077	6.8697	1.38954e-11	1.53464e-10	15.6947
OXR1	-0.432309	4.93672	-6.86499	1.43331e-11	1.57832e-10	15.6646
FAM63A	0.274823	5.98143	6.8118	2.03107e-11	2.20415e-10	15.3255
OGFRL1	0.2097	5.10553	6.76324	2.7867e-11	2.96404e-10	15.0178
KCNN3	0.297527	4.43849	6.76079	2.83133e-11	3.00297e-10	15.0024
NRXN1	-0.357129	5.17932	-6.7517	3.0034e-11	3.17647e-10	14.945
CADM4	0.2079	4.35847	6.72674	3.53019e-11	3.68162e-10	14.7879
GNG12	0.204337	3.64323	6.71673	3.76615e-11	3.91679e-10	14.725
DCLK1	-0.394067	6.4205	-6.71345	3.84662e-11	3.98941e-10	14.7044
EIF2S3	-0.216552	4.95423	-6.71119	3.90323e-11	4.03449e-10	14.6902
FAM3C	-0.274798	5.60024	-6.70638	4.02606e-11	4.14109e-10	14.6601
SNRPA1	-0.210739	4.36605	-6.66559	5.23374e-11	5.2817e-10	14.4051
RBM6	0.456562	5.32593	6.64869	5.8324e-11	5.83863e-10	14.2999
KLF2	0.258517	4.28405	6.61982	7.01379e-11	6.96542e-10	14.1207
PCDH7	-0.327675	5.31439	-6.61485	7.2397e-11	7.13301e-10	14.0899
PAK3	-0.420048	6.89259	-6.61312	7.31989e-11	7.15553e-10	14.0792
AK5	-0.422532	7.4645	-6.6122	7.3628e-11	7.17873e-10	14.0735
GSTM3	0.353673	6.58261	6.5899	8.48544e-11	8.23044e-10	13.9356
BCL11B	-0.22931	3.63819	-6.56929	9.67076e-11	9.26018e-10	13.8086
NEFM	-0.414324	5.52116	-6.56733	9.7917e-11	9.35207e-10	13.7965
SETBP1	-0.215923	4.17459	-6.55544	1.05566e-10	1.00061e-09	13.7235
TCF4	0.208173	6.95428	6.54453	1.13102e-10	1.06663e-09	13.6565
KCNB1	-0.271515	4.78464	-6.53157	1.22741e-10	1.15463e-09	13.5771
DNAJB14	-0.352882	5.57182	-6.52796	1.25572e-10	1.17536e-09	13.555
FAM155A	-0.264113	4.50072	-6.4726	1.77775e-10	1.63135e-09	13.2174
LRRC8B	-0.219584	3.83384	-6.46917	1.81635e-10	1.6627e-09	13.1966
SERPINB6	0.249909	5.00503	6.45029	2.04361e-10	1.86163e-09	13.0822
EPHA4	-0.314203	4.01115	-6.42168	2.44216e-10	2.18743e-09	12.9093
TCERG1	-0.208822	4.07765	-6.41962	2.47365e-10	2.20508e-09	12.8968
ARFGEF2	-0.212034	4.16163	-6.37989	3.16434e-10	2.78105e-09	12.6579
DNAJC12	-0.207416	5.27466	-6.3749	3.26344e-10	2.86143e-09	12.628
WAC	0.21967	6.3032	6.36419	3.48644e-10	3.02158e-09	12.5639
CHPT1	0.211968	6.02436	6.33223	4.24437e-10	3.65309e-09	12.3731
CD59	0.225827	5.44406	6.32453	4.44969e-10	3.81228e-09	12.3273
ZFP36L2	0.200257	3.78644	6.30065	5.15077e-10	4.35316e-09	12.1854
SLC25A40	-0.249546	3.96635	-6.27766	5.9269e-10	4.97541e-09	12.0493
RIMS1	-0.249083	4.22152	-6.26886	6.25351e-10	5.23784e-09	11.9973
KLF6	0.220047	4.78935	6.26142	6.54303e-10	5.4438e-09	11.9535
FZD3	-0.28189	5.46625	-6.22629	8.09816e-10	6.5912e-09	11.7468
GPM6A	-0.340582	9.283	-6.22467	8.17769e-10	6.64149e-09	11.7373
OPRK1	-0.224432	3.2671	-6.21666	8.58377e-10	6.92621e-09	11.6904
ADCY1	-0.213473	4.43192	-6.19755	9.63391e-10	7.6907e-09	11.5785
GLTP	0.291762	5.6829	6.18383	1.04641e-09	8.30035e-09	11.4985
ZNF12	-0.282864	5.01303	-6.18076	1.06594e-09	8.43735e-09	11.4806
PNRC2	0.227883	5.97278	6.17936	1.07492e-09	8.49047e-09	11.4724
SOX2	0.209993	5.74943	6.1636	1.18166e-09	9.31395e-09	11.3807
ATP6V1G1	-0.212204	4.71344	-6.15936	1.21216e-09	9.51428e-09	11.356
ELAVL4	-0.396405	5.84418	-6.15735	1.22685e-09	9.60948e-09	11.3444
USP9Y	-0.249768	3.01018	-6.12533	1.48589e-09	1.14705e-08	11.1588
SCD5	0.416004	6.78842	6.12286	1.50804e-09	1.16175e-08	11.1445
RNF130	0.201884	5.32171	6.10722	1.65541e-09	1.27005e-08	11.0542
PDE1A	-0.285173	4.20686	-6.10211	1.70656e-09	1.30395e-08	11.0248
KHDRBS3	-0.210058	5.77974	-6.07943	1.95266e-09	1.47692e-08	10.8944
FSTL1	0.214014	4.81659	6.05171	2.30102e-09	1.71956e-08	10.7355
GRAMD3	0.352489	6.0741	5.99896	3.13889e-09	2.31795e-08	10.435
KPNA5	-0.212045	4.37997	-5.99762	3.16356e-09	2.33157e-08	10.4274
UGCG	-0.270566	4.57511	-5.97372	3.63866e-09	2.65042e-08	10.2921
ABCC5	-0.205356	4.16408	-5.96894	3.74171e-09	2.70966e-08	10.2651
NOL4	-0.226697	4.10709	-5.95741	4.00206e-09	2.88149e-08	10.2
GABRA4	-0.317675	3.63116	-5.86954	6.65835e-09	4.6596e-08	9.70793
DMXL1	-0.261111	5.16199	-5.86315	6.90787e-09	4.81621e-08	9.67238
MYT1L	-0.232755	4.41438	-5.86211	6.94925e-09	4.81814e-08	9.66661
TCTN2	0.365204	3.76116	5.85625	7.1871e-09	4.97384e-08	9.63409
TAGLN	0.416376	5.15725	5.85094	7.41004e-09	5.11867e-08	9.60458
ARF3	-0.200102	8.48962	-5.84971	7.46228e-09	5.14526e-08	9.59779
PPP1R3C	0.2369	5.1585	5.84368	7.7251e-09	5.30693e-08	9.56435
OPN3	-0.310642	4.78256	-5.8399	7.8941e-09	5.4032e-08	9.54344
MSN	0.241464	5.16604	5.83847	7.95937e-09	5.42803e-08	9.53549
LMO4	-0.271123	5.42863	-5.83331	8.19785e-09	5.5805e-08	9.50697
DLG2	-0.264832	5.48875	-5.82784	8.45865e-09	5.7268e-08	9.47671
ITPR1	-0.270809	4.53277	-5.78375	1.08769e-08	7.23324e-08	9.23386
RNF19A	0.220151	5.42268	5.7796	1.11361e-08	7.3925e-08	9.21111
PDIA3	-0.215305	4.89718	-5.77786	1.1247e-08	7.4529e-08	9.20155
NAPG	-0.274269	4.5091	-5.77359	1.15228e-08	7.60869e-08	9.17816
AKAP12	-0.220508	5.56604	-5.7583	1.2566e-08	8.28294e-08	9.09448
ACTR2	-0.207744	4.74161	-5.72275	1.53605e-08	9.93258e-08	8.90066
SLCO4A1	0.368822	4.05458	5.71446	1.60943e-08	1.03357e-07	8.85562
FLT1	0.220821	4.1481	5.7122	1.63001e-08	1.04321e-07	8.84336
ID4	0.236744	4.8794	5.68632	1.88482e-08	1.19809e-07	8.70321
SLC20A1	-0.210556	4.84507	-5.68484	1.90043e-08	1.20393e-07	8.69526
KCNJ6	-0.328376	5.02429	-5.66356	2.14055e-08	1.33793e-07	8.58048
MYLK	0.344597	7.02375	5.63594	2.4966e-08	1.54501e-07	8.43209
GRIA2	-0.271489	8.11434	-5.59444	3.14222e-08	1.90982e-07	8.21034
SLC6A15	-0.212105	3.73274	-5.54189	4.19542e-08	2.49724e-07	7.93178
TFRC	0.234068	5.51739	5.53448	4.36917e-08	2.59654e-07	7.89269
SLC22A3	0.206912	4.03865	5.51721	4.80156e-08	2.84898e-07	7.80179
ZNF91	-0.295618	5.60127	-5.4928	5.48445e-08	3.23367e-07	7.67373
KCNJ3	-0.287677	4.69683	-5.4764	5.99518e-08	3.49625e-07	7.588
MAP1B	-0.246666	9.76225	-5.43114	7.65641e-08	4.34327e-07	7.35257
ANGPTL4	0.297025	4.15026	5.42905	7.74311e-08	4.37919e-07	7.34173
CHL1	-0.244415	5.43479	-5.38835	9.63232e-08	5.35861e-07	7.13169
ACTR6	-0.203101	4.29852	-5.35942	1.12402e-07	6.15256e-07	6.98323
MYH11	0.227579	3.133	5.34048	1.24306e-07	6.71577e-07	6.88644
SLC24A2	-0.220582	6.00767	-5.33179	1.30164e-07	7.00195e-07	6.84217
ARHGAP26	-0.289487	4.29447	-5.32192	1.3715e-07	7.34183e-07	6.79193
EGR1	-0.284903	5.20512	-5.28664	1.65206e-07	8.71169e-07	6.61307
SLC38A2	0.261474	8.91423	5.25251	1.97598e-07	1.02466e-06	6.44108
PKIA	-0.281275	6.72797	-5.23903	2.1202e-07	1.0874e-06	6.37343
GABRB3	-0.301525	4.67291	-5.23387	2.17802e-07	1.10795e-06	6.3476
CACNA1B	-0.205725	3.85196	-5.22692	2.25833e-07	1.14259e-06	6.31283
STAT1	-0.241106	4.22729	-5.20423	2.54114e-07	1.27671e-06	6.19957
MYL9	0.296689	3.80848	5.15165	3.33437e-07	1.64261e-06	5.93889
KCNA1	-0.243849	3.93949	-5.12143	3.89365e-07	1.89322e-06	5.79017
CACNA2D1	-0.206208	4.96036	-5.10997	4.12856e-07	1.99449e-06	5.734
ELAVL2	-0.331849	4.9302	-5.10281	4.28229e-07	2.06078e-06	5.69896
GNAI1	-0.24721	7.09487	-5.10228	4.29389e-07	2.06372e-06	5.69636
DAD1	0.23011	6.73624	5.09539	4.44725e-07	2.13468e-06	5.66272
ASNS	-0.225728	4.79403	-5.07392	4.96057e-07	2.33615e-06	5.55803
PMP2	0.346305	9.10963	5.06917	5.08146e-07	2.38408e-06	5.53495
TEAD1	0.232278	4.06914	5.02776	6.26459e-07	2.88495e-06	5.33443
CSDE1	0.265367	7.74331	5.02338	6.4043e-07	2.93844e-06	5.31331
SYN2	-0.245296	4.98757	-4.99596	7.3497e-07	3.33543e-06	5.18147
SPIN1	-0.232666	6.83438	-4.96617	8.52891e-07	3.80599e-06	5.03905
HOMER1	-0.234254	7.13527	-4.86944	1.37553e-06	5.98223e-06	4.58198
GABRB2	-0.324878	5.77824	-4.84329	1.56311e-06	6.70365e-06	4.45983
HOOK1	-0.210227	3.77295	-4.79964	1.93222e-06	8.11014e-06	4.25738
NRIP3	-0.233923	5.28035	-4.78079	2.11639e-06	8.82378e-06	4.17048
PDE8B	-0.215321	4.96921	-4.76932	2.23659e-06	9.28343e-06	4.11776
SLC9A7	-0.214311	3.76979	-4.76767	2.25449e-06	9.32685e-06	4.11016
TTLL7	-0.266457	5.55107	-4.7465	2.49565e-06	1.02117e-05	4.0132
MGP	0.284749	3.5498	4.61028	4.75485e-06	1.83789e-05	3.39896
SYT17	0.235424	5.19033	4.5804	5.46522e-06	2.08581e-05	3.26646
FBXW7	-0.289067	6.03094	-4.55952	6.02077e-06	2.28156e-05	3.17438
S100A10	0.210848	5.5602	4.51876	7.26538e-06	2.70932e-05	2.99574
VPS35	-0.202506	6.36445	-4.48264	8.57121e-06	3.14306e-05	2.83871
HLA-DPB1	0.216396	4.3643	4.44189	1.03141e-05	3.72511e-05	2.66298
CAMK1D	-0.22423	5.01628	-4.42079	1.13453e-05	4.07254e-05	2.57257
LDB2	-0.248778	5.28507	-4.38846	1.31182e-05	4.651e-05	2.43487
ERBB3	0.224798	5.72153	4.37072	1.42004e-05	4.99216e-05	2.35972
YWHAH	-0.24	6.5334	-4.35563	1.51879e-05	5.29457e-05	2.29602
DTNA	0.23586	5.99095	4.26084	2.30625e-05	7.8e-05	1.90062
SOCS3	0.214641	3.58714	4.25441	2.37181e-05	7.98567e-05	1.87411
RSAD2	-0.319517	3.60175	-4.22264	2.72296e-05	9.06202e-05	1.74361
OGN	0.230651	2.8811	4.14441	3.81074e-05	0.000122467	1.42627
MTUS1	0.247387	6.10949	4.115	4.31795e-05	0.000137236	1.30844
ANGPT2	0.230264	3.41092	4.08276	4.94738e-05	0.000155264	1.1802
SLC38A1	-0.209341	5.27251	-3.97618	7.70769e-05	0.000231788	0.763064
PSAT1	0.277678	7.64304	3.86599	0.000120609	0.000348964	0.342923
PPP1R1A	0.200616	5.32375	3.85865	0.000124209	0.000356919	0.315366
BBX	0.211693	5.04418	3.81266	0.000149209	0.000422571	0.143675
SLC14A1	0.308016	6.04382	3.43353	0.000629745	0.00153201	-1.19611
PDK4	0.253102	5.42143	3.38563	0.00074855	0.00179307	-1.35576
XIST	0.211562	6.5224	3.34195	0.000874755	0.00206891	-1.49944
IFIT3	-0.310766	4.89604	-3.23326	0.00127949	0.0029121	-1.84908
MOBP	0.228664	8.18562	3.11722	0.00189805	0.00414361	-2.20999
PTPLAD1	-0.209507	6.78282	-3.08911	0.00208454	0.00450798	-2.29548

## Sheet: Ⅱ-con.diff
id	meanDiff	AveExpr	t	P.Value	adj.P.Val	B
HINT1	0.282631	9.4074	12.2696	4.3741e-32	1.63766e-28	61.8901
FLT1	-0.292115	3.95108	-10.8304	9.18537e-26	1.7195e-22	47.6338
FGF12	0.527769	4.54086	10.024	1.76354e-22	2.2009e-19	40.2394
MAPK9	0.334057	6.02888	9.92392	4.36601e-22	4.08658e-19	39.3534
ATP6V0B	0.316791	6.30747	9.65321	4.8947e-21	3.18227e-18	36.9918
ACSL5	-0.249839	3.90504	-9.64856	5.0998e-21	3.18227e-18	36.9517
SLC6A15	0.301505	3.93119	9.57737	9.54205e-21	4.72063e-18	36.3398
MAP4K4	-0.379014	6.42955	-9.55992	1.11199e-20	4.72063e-18	36.1903
VPS35	0.329987	6.57247	9.55761	1.13477e-20	4.72063e-18	36.1705
SYN2	0.368463	5.22579	9.40062	4.44974e-20	1.66598e-17	34.8361
ATP6V1C1	0.417708	5.88112	9.30495	1.01416e-19	3.45182e-17	34.0318
RAB6B	0.264819	5.35569	9.21053	2.27171e-19	7.08773e-17	33.2446
ARPC5L	0.295818	6.17028	9.18948	2.71676e-19	7.82427e-17	33.07
PCDH7	0.348556	5.56935	9.12056	4.86846e-19	1.30197e-16	32.5007
UBE2V2	0.276984	5.92968	9.09482	6.04858e-19	1.50973e-16	32.2889
PPM1E	0.396721	4.08361	9.06497	7.77404e-19	1.81913e-16	32.0441
LRPPRC	0.208198	5.90293	9.04669	9.06289e-19	1.99597e-16	31.8944
SLC25A46	0.288596	5.7427	8.94622	2.09621e-18	4.36012e-16	31.0764
CAB39	0.345618	5.59133	8.8287	5.5362e-18	1.03638e-15	30.1292
DCLK1	0.409069	6.72267	8.80846	6.53722e-18	1.16549e-15	29.9671
SV2B	0.452845	6.28054	8.7011	1.57047e-17	2.55645e-15	29.1126
GABRA1	0.640671	6.09657	8.6018	3.50488e-17	5.46762e-15	28.3301
PREPL	0.312259	6.12953	8.5021	7.78718e-17	1.12135e-14	27.5522
DLD	0.240279	5.90607	8.47944	9.32672e-17	1.29331e-14	27.3764
MAPK10	0.271032	5.38636	8.46474	1.04827e-16	1.40169e-14	27.2626
LMO4	0.318872	5.653	8.44947	1.1833e-16	1.52768e-14	27.1446
NDFIP1	0.249247	8.51829	8.33539	2.90895e-16	3.51326e-14	26.2685
ADAM23	0.255004	4.37872	8.29141	4.10333e-16	4.8009e-14	25.9335
GNA12	-0.254483	5.48212	-8.27142	4.7957e-16	5.44094e-14	25.7817
OXR1	0.432024	5.26084	8.19705	8.54096e-16	9.22386e-14	25.2198
LRP2	-0.355754	4.03764	-8.19582	8.62273e-16	9.22386e-14	25.2105
MKNK2	-0.33117	6.94907	-8.08856	1.96699e-15	2.01417e-13	24.4079
MOBP	-0.472865	7.90658	-8.08701	1.9905e-15	2.01417e-13	24.3963
MKKS	0.220304	4.81747	8.06702	2.31873e-15	2.28456e-13	24.2478
HN1	0.250387	5.18552	8.00362	3.75518e-15	3.60498e-13	23.7787
ALDOA	0.203753	8.5056	7.96854	4.89692e-15	4.58352e-13	23.5205
CNTN1	0.335026	5.83109	7.91974	7.07204e-15	6.33369e-13	23.163
PAK1	0.428375	4.88924	7.91912	7.1051e-15	6.33369e-13	23.1585
GDAP1	0.273892	4.84265	7.90128	8.12319e-15	6.9121e-13	23.0283
AK5	0.359191	7.75353	7.86798	1.0422e-14	8.67114e-13	22.7859
SOCS3	-0.265916	3.40357	-7.84096	1.27502e-14	1.01568e-12	22.5899
SAMHD1	-0.246873	4.69183	-7.8169	1.52492e-14	1.16672e-12	22.4159
GNB5	0.238944	4.42427	7.81455	1.55181e-14	1.16672e-12	22.3989
B3GALNT1	0.249274	4.45355	7.814	1.55811e-14	1.16672e-12	22.3949
ITFG1	0.338606	4.44894	7.79586	1.7827e-14	1.30871e-12	22.264
PRR11	-0.223171	6.01048	-7.78947	1.86909e-14	1.34575e-12	22.218
FNTA	-0.208148	6.72939	-7.78172	1.97963e-14	1.39844e-12	22.1622
KCNMB4	-0.239981	5.47689	-7.75887	2.34384e-14	1.60168e-12	21.998
ZNF146	-0.245423	7.61998	-7.71807	3.16578e-14	2.07942e-12	21.7059
PTPN13	-0.243169	4.90946	-7.68864	3.92921e-14	2.41404e-12	21.4959
SCN2B	0.306373	5.09977	7.6885	3.93313e-14	2.41404e-12	21.495
GNG7	-0.20655	4.92104	-7.63053	6.00685e-14	3.56978e-12	21.0835
GABRD	0.350503	4.10053	7.59838	7.58782e-14	4.37059e-12	20.8566
PRMT8	0.224167	3.94987	7.54865	1.08736e-13	6.16832e-12	20.5071
HIPK2	-0.309606	5.71858	-7.50134	1.52837e-13	8.05948e-12	20.1765
YPEL5	0.236691	7.75633	7.45575	2.11824e-13	1.07172e-11	19.8596
KLHL12	0.205471	4.7989	7.42496	2.63798e-13	1.29955e-11	19.6466
ELAVL2	0.397561	5.20803	7.42138	2.70604e-13	1.31577e-11	19.6219
ZEB2	-0.295272	5.56627	-7.40955	2.94326e-13	1.41276e-11	19.5403
NRXN3	0.209396	5.62895	7.38861	3.41464e-13	1.61828e-11	19.3961
SEMA6A	-0.244735	4.86105	-7.37837	3.67148e-13	1.70347e-11	19.3258
DYNC1LI2	-0.227945	7.6879	-7.37783	3.68538e-13	1.70347e-11	19.3221
GRIN2A	0.352419	4.83249	7.35382	4.36674e-13	1.96977e-11	19.1575
SEZ6L2	0.242391	5.52273	7.31613	5.6939e-13	2.53785e-11	18.9
KIF5B	-0.257923	7.61929	-7.2465	9.2686e-13	3.85744e-11	18.4273
MTUS1	-0.340526	5.88293	-7.24644	9.27269e-13	3.85744e-11	18.4269
PDZD2	-0.219491	5.66068	-7.2333	1.01609e-12	4.13663e-11	18.3382
RTN3	0.212434	9.9145	7.23324	1.01648e-12	4.13663e-11	18.3378
EDN1	-0.33117	4.25865	-7.187	1.40105e-12	5.58035e-11	18.0266
WASF2	-0.210271	5.20381	-7.17498	1.5224e-12	5.97946e-11	17.9461
ADAMTS1	-0.356822	5.02886	-7.17396	1.5332e-12	5.97946e-11	17.9392
TOLLIP	0.21508	4.54003	7.05515	3.46375e-12	1.28399e-10	17.1493
FGF14	0.223188	4.13168	7.04711	3.65876e-12	1.34298e-10	17.0962
SNCA	0.386305	7.12984	7.04028	3.83274e-12	1.39318e-10	17.0512
KANK1	-0.211294	4.87761	-7.01716	4.48402e-12	1.61425e-10	16.8991
DYNC1LI1	0.217068	5.43875	7.00655	4.81839e-12	1.7181e-10	16.8295
HSP90AB1	0.227326	10.4556	7.00425	4.89393e-12	1.72212e-10	16.8144
PGK1	0.206104	5.39534	6.95598	6.77819e-12	2.29454e-10	16.4989
PDK4	-0.388254	5.17208	-6.88085	1.12106e-11	3.61831e-10	16.0117
MYLK	-0.343666	6.7657	-6.84714	1.40286e-11	4.41371e-10	15.7946
CACNA1B	0.225142	4.01481	6.81021	1.79163e-11	5.54369e-10	15.5578
SLC14A1	-0.465426	5.74349	-6.80593	1.84289e-11	5.65557e-10	15.5305
KCNJ6	0.315482	5.26491	6.78369	2.13404e-11	6.49581e-10	15.3886
CA10	0.271431	4.30553	6.77408	2.27331e-11	6.80903e-10	15.3274
CLSTN2	0.30122	5.22827	6.72608	3.11426e-11	8.96907e-10	15.0229
CCDC6	0.249571	5.55125	6.6973	3.75739e-11	1.05772e-09	14.8413
NFKBIA	-0.246215	5.1054	-6.69119	3.91004e-11	1.09248e-09	14.8028
NBEA	0.360544	6.52322	6.6551	4.94237e-11	1.36061e-09	14.5762
CP	-0.272819	3.92988	-6.63467	5.64055e-11	1.54148e-09	14.4485
EPHA4	0.26159	4.22365	6.52317	1.15304e-10	3.01886e-09	13.7575
HSPH1	0.241829	6.09726	6.47665	1.54894e-10	3.99946e-09	13.4723
TMEM165	-0.217432	4.2778	-6.41926	2.22392e-10	5.47786e-09	13.1231
KIF1C	-0.20462	4.89462	-6.32335	4.04475e-10	9.29051e-09	12.5457
PAK3	0.291751	7.15115	6.32143	4.09321e-10	9.34451e-09	12.5342
XIST	-0.303294	6.32333	-6.2889	5.00446e-10	1.10868e-08	12.3403
NRXN1	0.254531	5.402	6.2743	5.47554e-10	1.19885e-08	12.2536
ELAVL4	0.297648	6.09801	6.25695	6.09166e-10	1.31076e-08	12.1507
ZBTB20	-0.206043	5.15171	-6.14526	1.2029e-09	2.44764e-08	11.4948
ERBB2IP	-0.221867	6.78537	-6.12292	1.37649e-09	2.72676e-08	11.3649
FGF9	0.236153	3.89669	6.1142	1.45065e-09	2.84358e-08	11.3143
MAP2	0.232023	7.70828	6.10548	1.52878e-09	2.96823e-08	11.2638
GLRB	0.283538	5.37178	6.10375	1.54477e-09	2.98126e-08	11.2538
HIP1	-0.207792	4.38279	-6.05969	2.01121e-09	3.80301e-08	10.9996
ADRBK2	0.215489	4.83307	6.02378	2.49066e-09	4.61636e-08	10.7938
GBP1	-0.366312	3.68557	-6.01986	2.54939e-09	4.70192e-08	10.7713
GBP2	-0.33576	3.56491	-5.99809	2.90043e-09	5.22078e-08	10.6471
S100A10	-0.214591	5.40041	-5.94822	3.89196e-09	6.77744e-08	10.3642
FKBP5	-0.243772	4.22036	-5.93698	4.15726e-09	7.13981e-08	10.3007
CNKSR2	0.277785	5.73768	5.93031	4.3231e-09	7.32385e-08	10.2631
PCDH9	-0.229627	8.07652	-5.9289	4.35897e-09	7.35134e-08	10.2551
SCN2A	0.319915	6.27116	5.92302	4.51145e-09	7.50705e-08	10.2221
NEFM	0.294917	5.77934	5.89798	5.22228e-09	8.61331e-08	10.0813
TMEM144	-0.319831	5.6653	-5.89211	5.404e-09	8.87394e-08	10.0484
NDRG3	0.272584	6.50155	5.88566	5.61072e-09	9.13327e-08	10.0123
ARL8B	0.274096	7.90957	5.87578	5.94268e-09	9.54467e-08	9.95706
KCNJ3	0.250619	4.89628	5.81755	8.32344e-09	1.29307e-07	9.63318
PDE1A	0.22004	4.39207	5.72847	1.38579e-08	2.01101e-07	9.14343
BBX	-0.242026	4.87204	-5.69244	1.69982e-08	2.42906e-07	8.94731
GRIA4	0.212807	3.92958	5.66713	1.9607e-08	2.7912e-07	8.81026
NAPG	0.221806	4.69172	5.6251	2.48229e-08	3.4168e-07	8.58392
ANGPT2	-0.215193	3.24485	-5.61461	2.63225e-08	3.59677e-07	8.52764
MPPED1	0.208264	4.82988	5.60758	2.73753e-08	3.70012e-07	8.49002
FKSG49	-0.252895	5.35479	-5.53246	4.15225e-08	5.45475e-07	8.09056
CDH19	-0.203982	4.3717	-5.52996	4.20992e-08	5.51117e-07	8.07734
BBS7	0.215857	4.6619	5.50415	4.85192e-08	6.264e-07	7.94132
DLGAP1	0.270523	5.71472	5.48687	5.33413e-08	6.86288e-07	7.85053
CDC42	0.252412	6.0941	5.34331	1.1598e-07	1.36981e-06	7.10695
ERBB3	-0.216113	5.55675	-5.2897	1.5429e-07	1.77197e-06	6.83401
FLRT3	0.203863	4.27463	5.26797	1.73084e-07	1.9402e-06	6.72413
SMAD1	-0.208917	4.89974	-5.25908	1.81396e-07	2.00338e-06	6.6793
NRIP3	0.220139	5.44973	5.21561	2.27949e-07	2.45948e-06	6.46104
HTR2A	0.216591	5.12439	5.08804	4.41317e-07	4.40611e-06	5.83048
SLC44A1	-0.217907	6.24882	-5.03631	5.74531e-07	5.57265e-06	5.57899
SCD5	-0.272883	6.53942	-4.97788	7.71768e-07	7.15223e-06	5.29782
IFIT3	-0.355005	4.83598	-4.90538	1.10838e-06	9.95154e-06	4.95327
TAGLN	-0.259307	4.91412	-4.85738	1.40489e-06	1.23472e-05	4.72781
IFIT2	-0.233176	4.56711	-4.70609	2.92663e-06	2.33631e-05	4.03086
FBXW7	0.223421	6.21885	4.627	4.26037e-06	3.25741e-05	3.67489
RAB27B	0.219483	4.53822	4.58715	5.13691e-06	3.85423e-05	3.4977
EGR1	0.23565	5.39712	4.54533	6.24184e-06	4.60028e-05	3.31332
RSAD2	-0.253748	3.58898	-4.44996	9.67683e-06	6.65993e-05	2.89886
NAMPT	-0.219478	4.83811	-4.43587	1.03173e-05	7.0618e-05	2.83834
GABRB3	0.208742	4.85821	4.41358	1.14139e-05	7.7276e-05	2.74299
MAN2A1	-0.201406	5.07899	-4.06831	5.15564e-05	0.000285056	1.32472

## Sheet: Ⅲ-con.diff
id	meanDiff	AveExpr	t	P.Value	adj.P.Val	B
KALRN	-0.773941	4.36698	-22.1964	4.95618e-81	1.01745e-77	173.874
FBXW7	-1.75759	5.75828	-22.189	5.43508e-81	1.01745e-77	173.782
ELAVL4	-1.84375	5.58701	-21.9091	1.77632e-79	2.21685e-76	170.318
SV2B	-1.84292	5.70137	-21.3255	2.5001e-76	2.3401e-73	163.117
HTR2A	-1.3524	4.75033	-20.1023	8.92083e-70	6.67992e-67	148.129
EFHD2	-1.22826	5.1189	-18.7109	1.9931e-62	1.2437e-59	131.319
EHD3	-0.961042	5.47248	-18.5646	1.16018e-61	6.2053e-59	129.57
MICAL2	-0.970316	4.60483	-18.5509	1.36773e-61	6.40096e-59	129.406
SHANK2	-0.786368	4.6189	-18.0258	7.33806e-59	3.05263e-56	123.163
SEZ6L2	-0.890337	5.23253	-17.6253	8.52381e-57	3.19131e-54	118.441
KCNJ6	-1.34742	4.84834	-17.5453	2.19555e-56	7.20611e-54	117.501
ADCY1	-0.757955	4.34185	-17.541	2.30965e-56	7.20611e-54	117.451
LMO4	-0.989757	5.30864	-17.3317	2.72353e-55	7.84377e-53	115
FAM155A	-0.886713	4.3998	-17.2996	3.97521e-55	1.06308e-52	114.625
OPN3	-1.14521	4.64278	-17.2637	6.05818e-55	1.51212e-52	114.206
RNPS1	-0.577241	8.35879	-17.1972	1.32185e-54	3.09314e-52	113.431
SATB1	-0.954191	6.29785	-17.102	4.03653e-54	8.88987e-52	112.323
AAK1	-0.666206	5.34939	-17.0035	1.27685e-53	2.65584e-51	111.179
SHC3	-1.22948	5.487	-16.9036	4.09877e-53	8.07674e-51	110.021
CXCL14	-1.16546	5.42572	-16.77	1.94187e-52	3.63518e-50	108.476
DLGAP1	-1.32795	5.32195	-16.605	1.3173e-51	2.34856e-49	106.575
ZBTB20	0.850756	5.41775	16.5275	3.23068e-51	5.49803e-49	105.684
GAB1	0.885954	4.79428	16.4522	7.70482e-51	1.25421e-48	104.821
SALL1	1.14799	5.24809	16.2636	6.75848e-50	1.05432e-47	102.665
ATP8A2	-0.60941	4.6397	-16.0686	6.31403e-49	9.4559e-47	100.447
MPPED1	-0.894066	4.55393	-15.8378	8.76693e-48	1.26244e-45	97.8347
ST8SIA5	-0.731523	4.32483	-15.8087	1.22023e-47	1.69206e-45	97.5065
RAB6B	-0.74606	5.08535	-15.8	1.34761e-47	1.80195e-45	97.4079
GPM6A	-1.11947	9.15779	-15.6437	7.91321e-47	1.02162e-44	95.6506
ADAM11	-0.80602	4.5392	-15.5647	1.93005e-46	2.4087e-44	94.7655
GPR22	-0.793444	3.50265	-15.4547	6.66318e-46	8.0474e-44	93.5355
RIMS2	-0.730422	5.80855	-15.4415	7.73337e-46	9.04804e-44	93.3877
ARF3	-0.693737	8.40864	-15.3549	2.04389e-45	2.31889e-43	92.423
PHF10	0.493933	5.36085	15.3416	2.3731e-45	2.6132e-43	92.2747
C14orf132	-0.901512	6.71196	-15.3357	2.53411e-45	2.71078e-43	92.2096
SPOCK3	1.06536	6.8269	15.3116	3.31894e-45	3.45169e-43	91.9418
KRCC1	0.63161	5.01126	15.1607	1.79109e-44	1.81239e-42	90.2685
NRXN1	-0.97499	5.08901	-15.1382	2.30356e-44	2.26962e-42	90.0188
PAWR	0.263903	2.97715	15.1225	2.7415e-44	2.63184e-42	89.846
KHDRBS3	-0.65142	5.71056	-15.1157	2.95725e-44	2.76799e-42	89.7708
S100PBP	0.39788	3.38836	15.1084	3.20797e-44	2.92942e-42	89.6901
KCNMA1	-0.871155	5.73307	-15.1015	3.46549e-44	3.08923e-42	89.6134
CPM	0.427161	3.7131	14.9703	1.48688e-43	1.29462e-41	88.168
TRIM9	-0.659512	6.66351	-14.7504	1.68786e-42	1.43621e-40	85.7571
MYLIP	0.443977	3.74583	14.7266	2.19206e-42	1.82379e-40	85.4977
MAST4	-0.531732	4.43779	-14.6833	3.52825e-42	2.87169e-40	85.0254
PCNXL2	-0.6894	4.66352	-14.6654	4.29256e-42	3.41944e-40	84.8308
BRD7	0.500501	4.73343	14.6569	4.71588e-42	3.67838e-40	84.7375
CA10	-0.912288	3.99802	-14.6005	8.74489e-42	6.57512e-40	84.1247
PDXK	-0.476544	5.52613	-14.6002	8.78088e-42	6.57512e-40	84.1206
SAV1	0.399251	3.83021	14.4848	3.09735e-41	2.27382e-39	82.8698
SSBP3	-0.692525	5.35334	-14.4659	3.80999e-41	2.74319e-39	82.6643
GABPA	0.547799	3.36351	14.4104	6.97019e-41	4.92385e-39	82.065
SPG20	0.377628	3.87642	14.3872	8.96809e-41	6.21788e-39	81.8149
DIRAS2	-1.0795	5.76669	-14.3424	1.46015e-40	9.93964e-39	81.3313
KCNJ3	-1.01556	4.57665	-14.3291	1.68553e-40	1.1269e-38	81.1889
MGLL	-0.744868	7.43601	-14.2148	5.81426e-40	3.81905e-38	79.9604
MAN2A1	1.12739	5.4	14.135	1.376e-39	8.88232e-38	79.1058
ATP2B2	-0.625056	4.87912	-14.1188	1.63801e-39	1.03944e-37	78.9329
LAMP2	0.751138	7.53584	14.0728	2.68664e-39	1.67646e-37	78.442
SEZ6L	-0.44693	3.57585	-14.0514	3.38157e-39	2.07551e-37	78.2138
USP47	0.632172	5.96206	13.9663	8.4307e-39	5.09106e-37	77.3075
EFHC1	0.481244	3.50524	13.9281	1.26797e-38	7.53534e-37	76.9027
GALNT7	0.574282	3.79944	13.8979	1.75148e-38	1.02461e-36	76.5823
UGT8	1.47938	6.6477	13.871	2.3358e-38	1.34542e-36	76.2967
TMBIM4	0.708232	5.80534	13.7754	6.46495e-38	3.66739e-36	75.2869
PSEN1	0.690911	4.72521	13.766	7.14525e-38	3.99281e-36	75.1877
DGKZ	-0.63291	5.667	-13.7416	9.26009e-38	5.0985e-36	74.9305
BASP1	-0.746897	7.23867	-13.7372	9.69979e-38	5.26319e-36	74.8845
MYLK	1.05446	7.13431	13.7138	1.24436e-37	6.65554e-36	74.6374
PRKCE	-0.529975	3.27496	-13.6896	1.60761e-37	8.47732e-36	74.3834
BBX	0.920864	5.16837	13.66	2.1996e-37	1.1299e-35	74.0724
CDH11	0.363721	3.84944	13.6599	2.20307e-37	1.1299e-35	74.0709
SSPN	0.693997	4.02797	13.6476	2.50908e-37	1.26946e-35	73.9419
GLTP	0.826637	5.76288	13.6462	2.54684e-37	1.27139e-35	73.9271
SLC25A13	0.565541	3.70735	13.6358	2.84163e-37	1.39988e-35	73.8184
PAK3	-1.03499	6.80941	-13.6021	4.05965e-37	1.97394e-35	73.4647
GPRC5B	0.676683	6.56267	13.5944	4.40404e-37	2.11394e-35	73.3839
PNMA3	-0.723395	4.63399	-13.5553	6.65023e-37	3.1517e-35	72.9752
BCL11A	-0.547885	4.03599	-13.5211	9.53679e-37	4.46322e-35	72.6177
PCDH7	-0.80564	5.24986	-13.4873	1.36038e-36	6.28797e-35	72.2654
MAPK9	-0.725494	5.73229	-13.3856	3.95872e-36	1.80749e-34	71.2062
ERBB2IP	0.710014	7.02937	13.3084	8.86504e-36	3.99888e-34	70.4068
ATP6V0E1	0.467398	5.04795	13.2957	1.01306e-35	4.51535e-34	70.2744
MPP5	0.609	4.44171	13.2934	1.03764e-35	4.57049e-34	70.2507
KCNN3	0.691894	4.48892	13.2297	2.01337e-35	8.7652e-34	69.5934
EFEMP1	0.87284	4.56103	13.1951	2.88753e-35	1.24263e-33	69.2359
TRPS1	0.59276	5.10252	13.1778	3.45297e-35	1.46908e-33	69.0586
KCNB1	-0.641545	4.73653	-13.1096	7.00854e-35	2.94831e-33	68.3567
FEZF2	-0.523434	3.44406	-13.054	1.24547e-34	5.18117e-33	67.7867
NDE1	0.562889	4.02182	12.9969	2.24469e-34	9.23531e-33	67.2027
ITPKB	0.667749	5.92526	12.9604	3.26681e-34	1.32945e-32	66.8307
PIK3C2A	0.820746	5.49965	12.9579	3.35338e-34	1.35001e-32	66.8048
TLE4	0.358719	4.29316	12.9332	4.31932e-34	1.72038e-32	66.5539
GABRA1	-1.43245	5.51929	-12.9039	5.84066e-34	2.30183e-32	66.2547
AP1S2	0.509757	5.36866	12.8668	8.53567e-34	3.32891e-32	65.8786
HEY2	0.585301	4.20051	12.839	1.13547e-33	4.38268e-32	65.5958
ZFHX3	0.302983	3.35725	12.8323	1.21579e-33	4.64483e-32	65.528
DPF1	-0.481962	4.55743	-12.8297	1.24794e-33	4.71949e-32	65.5021
SEPP1	0.677633	6.55149	12.8268	1.28546e-33	4.8014e-32	65.4728
NISCH	-0.486798	5.86472	-12.8261	1.29525e-33	4.8014e-32	65.4653
IQSEC3	-0.384931	3.6581	-12.7893	1.88684e-33	6.92582e-32	65.0924
CACNA1C	-0.308072	3.48576	-12.7831	2.00933e-33	7.30381e-32	65.03
PAK1	-1.04805	4.48464	-12.7533	2.72336e-33	9.80411e-32	64.7286
CFLAR	0.431658	3.79418	12.5892	1.44143e-32	5.13972e-31	63.0771
HECW1	-0.721778	3.99955	-12.5172	2.98275e-32	1.05353e-30	62.3564
DPY19L4	0.477955	4.25495	12.512	3.14391e-32	1.10008e-30	62.3043
SNTB1	0.371197	3.31891	12.4892	3.95448e-32	1.37089e-30	62.077
TIPRL	-0.493488	4.63343	-12.4883	3.99177e-32	1.37112e-30	62.0677
RIMBP2	-0.645686	4.24248	-12.4806	4.30991e-32	1.46694e-30	61.9917
GRIN2A	-0.899809	4.49189	-12.4598	5.31361e-32	1.79227e-30	61.7842
KCNC1	-0.526136	4.02726	-12.4553	5.56359e-32	1.85983e-30	61.7387
GNG7	0.604139	5.13648	12.4512	5.79563e-32	1.92025e-30	61.6982
QKI	0.616002	5.97805	12.4454	6.14103e-32	2.01684e-30	61.6408
SIX3	0.906677	3.61827	12.4435	6.26072e-32	2.03827e-30	61.6217
PLCL1	0.714596	5.23844	12.4153	8.31281e-32	2.68303e-30	61.3408
SLC41A3	-0.400865	4.37324	-12.4098	8.77842e-32	2.8091e-30	61.2868
GABRB2	-0.947933	5.68352	-12.3996	9.72711e-32	3.0863e-30	61.1851
PHKA1	0.498082	3.29179	12.3356	1.84536e-31	5.80592e-30	60.5506
UTRN	0.492364	4.70042	12.3291	1.97022e-31	6.14708e-30	60.4857
IL17RA	0.336401	3.69751	12.3274	2.00299e-31	6.19768e-30	60.4694
MITF	0.526626	4.78311	12.3004	2.62283e-31	8.04907e-30	60.2023
EIF3E	0.392237	5.89559	12.2848	3.06614e-31	9.33303e-30	60.0475
TCF12	0.465276	4.14212	12.2754	3.3676e-31	1.0168e-29	59.9546
GRIA3	-0.710689	5.12642	-12.2473	4.4542e-31	1.33412e-29	59.6776
ECHDC1	0.386629	4.76366	12.2424	4.67647e-31	1.38958e-29	59.6293
ZNF83	0.607427	3.67502	12.2406	4.76095e-31	1.40354e-29	59.6116
DLC1	0.381871	4.54298	12.196	7.41369e-31	2.1685e-29	59.1728
GNG12	0.448296	3.67232	12.1881	8.02058e-31	2.32783e-29	59.0949
UNC13A	-0.598076	4.61348	-12.1848	8.28722e-31	2.37704e-29	59.0625
PDE4A	-0.301675	3.49645	-12.1844	8.31709e-31	2.37704e-29	59.0589
SRGAP3	-0.37722	4.11	-12.1639	1.01897e-30	2.89016e-29	58.8577
AK5	-0.928164	7.4041	-12.1595	1.06479e-30	2.99743e-29	58.8141
HIP1	0.666856	4.6117	12.1377	1.32114e-30	3.69131e-29	58.6004
DPYSL3	0.435285	3.85234	12.1269	1.4704e-30	4.0779e-29	58.4944
NARS	-0.364772	10.0197	-12.0976	1.96391e-30	5.40482e-29	58.2077
TLN2	-0.330711	4.00423	-12.0969	1.97772e-30	5.40482e-29	58.2008
LUZP1	-0.578524	5.01459	-12.094	2.03466e-30	5.52012e-29	58.1727
ACSL6	-0.406596	3.93628	-12.0916	2.08544e-30	5.61718e-29	58.1482
PLD1	0.386595	3.51577	12.0832	2.26461e-30	6.05622e-29	58.0666
ERMP1	0.583443	5.09325	12.0779	2.38545e-30	6.33413e-29	58.0151
SASH1	0.633017	7.01967	12.0371	3.56832e-30	9.4083e-29	57.6162
SPAG9	0.444607	6.36084	12.0283	3.89031e-30	1.01855e-28	57.5306
USP16	0.419034	5.19577	12.0267	3.95169e-30	1.02744e-28	57.5151
NPC1	0.444209	4.12752	12.0241	4.05562e-30	1.04719e-28	57.4894
STRN	0.393337	4.05735	12.0087	4.71757e-30	1.20977e-28	57.3396
IKZF5	0.481324	4.23016	11.9912	5.60138e-30	1.42664e-28	57.1696
GRAMD3	0.799931	6.12977	11.9763	6.48816e-30	1.64133e-28	57.024
LARP7	0.345883	4.33013	11.9727	6.71825e-30	1.68813e-28	56.9895
HIVEP2	-0.409588	4.87358	-11.9466	8.68244e-30	2.16714e-28	56.7354
OSBPL11	0.693163	4.65299	11.9351	9.71589e-30	2.40903e-28	56.624
H2AFJ	0.405674	3.65347	11.9271	1.05115e-29	2.58914e-28	56.5461
MTUS1	0.879397	6.21409	11.8939	1.45364e-29	3.55513e-28	56.225
ARPC5L	-0.577629	5.92099	-11.8933	1.46231e-29	3.55513e-28	56.2191
SERBP1	0.322478	5.21404	11.8633	1.96069e-29	4.73602e-28	55.9287
SSFA2	0.625608	5.11354	11.8434	2.37998e-29	5.71195e-28	55.7367
CLN8	0.301116	3.56	11.8238	2.88065e-29	6.86953e-28	55.5477
RIMS1	-0.559031	4.18347	-11.8104	3.28349e-29	7.78063e-28	55.418
HOMER1	-0.723325	7.05876	-11.7905	3.98526e-29	9.38416e-28	55.2262
ZNF532	0.570547	5.88725	11.7746	4.64969e-29	1.08803e-27	55.0735
RPL11	0.376125	9.90938	11.7517	5.8061e-29	1.35019e-27	54.8536
JTB	0.420447	7.35158	11.7499	5.91059e-29	1.366e-27	54.8359
CLSTN2	-0.881944	4.9139	-11.7326	6.98842e-29	1.60519e-27	54.67
B3GNT2	0.410075	3.46721	11.7104	8.6708e-29	1.97948e-27	54.4564
ZFHX4	0.403289	3.8638	11.7026	9.34354e-29	2.12013e-27	54.3824
STUB1	-0.359172	7.18776	-11.6621	1.3826e-28	3.11835e-27	53.9944
ABI3BP	0.618091	2.99003	11.6524	1.51777e-28	3.4027e-27	53.9021
HNMT	0.348564	3.70283	11.6333	1.82609e-28	4.06957e-27	53.7189
ELAVL2	-0.983425	4.83032	-11.6203	2.06876e-28	4.5831e-27	53.5954
SEMA4F	-0.327411	3.92308	-11.595	2.63936e-28	5.8128e-27	53.3542
CXADR	0.483912	5.38862	11.5867	2.85868e-28	6.259e-27	53.2752
POU3F2	0.403319	4.37623	11.5644	3.54241e-28	7.71092e-27	53.0629
SLC12A2	0.652818	5.54736	11.551	4.03079e-28	8.72329e-27	52.935
C1orf21	-0.340543	4.09909	-11.5339	4.745e-28	1.02099e-26	52.7735
ITGA2	0.501724	3.51177	11.4929	7.03313e-28	1.50469e-26	52.3839
DAD1	0.618131	6.79235	11.4468	1.09247e-27	2.31086e-26	51.9479
EPHA4	-0.677322	3.96889	-11.4344	1.22939e-27	2.58586e-26	51.831
RORB	-0.641965	4.05598	-11.4114	1.52986e-27	3.19989e-26	51.6146
PPP2R2A	0.444775	4.92937	11.4082	1.57804e-27	3.28232e-26	51.5839
GPSM2	0.446462	4.38184	11.3838	1.98961e-27	4.11552e-26	51.3545
PSAT1	0.94977	7.75276	11.3718	2.23102e-27	4.58953e-26	51.2411
LIFR	0.446589	4.13517	11.3292	3.34304e-27	6.8172e-26	50.8408
LRP10	0.441713	4.30339	11.3289	3.35033e-27	6.8172e-26	50.8387
ANKFY1	0.34721	3.86612	11.324	3.50957e-27	7.10261e-26	50.7927
FBXO31	-0.410384	4.56751	-11.3232	3.53921e-27	7.12408e-26	50.7844
MAGT1	0.574352	5.12237	11.3222	3.57072e-27	7.14909e-26	50.7756
SMAD5	0.330134	3.85506	11.2914	4.78182e-27	9.52295e-26	50.4866
DNAJC15	0.467974	4.5551	11.2532	6.85976e-27	1.35889e-25	50.1294
GLRB	-0.830277	5.07584	-11.2133	9.99448e-27	1.96944e-25	49.7569
BRSK2	-0.437308	3.82355	-11.2059	1.07143e-26	2.10023e-25	49.6881
FLRT3	-0.636289	4.05374	-11.2019	1.11226e-26	2.16892e-25	49.6511
TMEM33	0.271765	3.88775	11.1979	1.15493e-26	2.24045e-25	49.6138
CACNG2	-0.406324	3.23655	-11.1853	1.30037e-26	2.50959e-25	49.4965
KIF1A	-0.407629	6.65453	-11.1806	1.35873e-26	2.60877e-25	49.453
SYT13	-1.07119	6.30744	-11.1735	1.45219e-26	2.77397e-25	49.3872
NPL	0.399039	3.28024	11.1209	2.37876e-26	4.52085e-25	48.8988
ZNF24	0.342714	4.11547	11.1145	2.52715e-26	4.75907e-25	48.8389
ADARB2	0.474525	3.69116	11.1144	2.52953e-26	4.75907e-25	48.838
PDE1C	0.351906	3.82163	11.1015	2.8517e-26	5.33839e-25	48.7194
DDR2	0.524027	4.20922	11.0987	2.92933e-26	5.45643e-25	48.6928
RWDD2A	-0.295955	3.56759	-11.0942	3.05495e-26	5.66224e-25	48.6513
MMP16	-0.439501	4.30362	-11.0381	5.15666e-26	9.51062e-25	48.1333
C21orf91	0.798733	4.85178	11.036	5.25664e-26	9.64748e-25	48.1143
RGS6	-0.245139	3.09214	-11.0257	5.78684e-26	1.05687e-24	48.0192
CLIP3	-0.620419	6.17281	-10.9974	7.53422e-26	1.36933e-24	47.7581
EDIL3	0.703316	7.24067	10.995	7.69835e-26	1.3924e-24	47.7368
PPARA	0.212612	3.23478	10.9654	1.01376e-25	1.82476e-24	47.4645
NQO2	-0.508585	4.58074	-10.948	1.19133e-25	2.13414e-24	47.3048
SPTBN4	-0.338713	4.28177	-10.9229	1.50275e-25	2.67918e-24	47.075
GRIA2	-0.594673	8.07589	-10.9157	1.60623e-25	2.85011e-24	47.0092
SCAMP5	-0.474518	4.07509	-10.9151	1.61581e-25	2.85359e-24	47.0033
FRMD4A	-0.258587	4.05024	-10.9033	1.80285e-25	3.16895e-24	46.8949
MANEA	0.411638	3.34671	10.8899	2.03919e-25	3.56762e-24	46.7731
FAM49A	-0.478666	5.11278	-10.8858	2.11748e-25	3.68738e-24	46.7358
ARL15	-0.424425	3.94632	-10.8843	2.14732e-25	3.72202e-24	46.722
NOL4	-0.506259	4.07297	-10.8799	2.23638e-25	3.85852e-24	46.6818
DLG1	0.383275	4.84412	10.8438	3.1192e-25	5.35701e-24	46.3526
DGCR5	-0.339954	4.14781	-10.8346	3.39659e-25	5.80678e-24	46.2684
ECHDC2	0.431022	4.28474	10.8301	3.53814e-25	6.02127e-24	46.228
KLF3	0.30274	3.99609	10.8151	4.06469e-25	6.88607e-24	46.0907
SETBP1	-0.418768	4.15517	-10.7877	5.22441e-25	8.81089e-24	45.8425
SAR1B	0.497094	4.68948	10.7745	5.89778e-25	9.90192e-24	45.7226
ENAH	0.513761	5.19096	10.7725	6.00707e-25	1.00404e-23	45.7044
CADPS	-0.381414	3.56814	-10.7205	9.6724e-25	1.60949e-23	45.2333
CRB1	0.395182	3.64841	10.7145	1.02189e-24	1.6929e-23	45.1789
PELI1	0.442117	5.22972	10.7138	1.02821e-24	1.69587e-23	45.1728
ASXL2	0.335601	5.08503	10.6932	1.24124e-24	2.03105e-23	44.9866
CRTAP	0.390886	4.33789	10.6931	1.24228e-24	2.03105e-23	44.9858
PHACTR4	0.395149	4.20737	10.6891	1.2884e-24	2.0973e-23	44.9497
DFFA	0.309423	4.2888	10.6846	1.34228e-24	2.17553e-23	44.9092
CDH19	0.636164	4.59262	10.6765	1.44456e-24	2.33122e-23	44.8366
CNIH4	0.319729	4.16958	10.6723	1.50212e-24	2.41371e-23	44.798
NBPF1	0.41827	5.3096	10.6359	2.0907e-24	3.34512e-23	44.471
ZNF281	0.406822	4.56272	10.6221	2.37157e-24	3.77836e-23	44.3464
RAB27B	-0.784269	4.27996	-10.5958	3.00891e-24	4.77346e-23	44.111
CPLX2	-0.714727	5.43401	-10.5903	3.16247e-24	4.9959e-23	44.0618
ATMIN	-0.364025	5.23008	-10.5762	3.59389e-24	5.65358e-23	43.9353
LRRC2	-0.444135	3.09304	-10.5727	3.71045e-24	5.81252e-23	43.9038
LMAN1	0.30417	4.72241	10.571	3.76744e-24	5.8772e-23	43.8887
CLK4	0.343355	4.72443	10.5705	3.785e-24	5.8801e-23	43.8841
HDAC5	-0.314822	4.11968	-10.5379	5.0821e-24	7.86256e-23	43.5927
TJP2	0.693427	4.92009	10.5349	5.22464e-24	8.04982e-23	43.5654
NECAB3	-0.353793	4.2299	-10.5206	5.94079e-24	9.1157e-23	43.4384
RABEP1	0.322938	4.91219	10.5102	6.52677e-24	9.97397e-23	43.3454
SYN2	-0.65971	4.9276	-10.5045	6.86852e-24	1.04536e-22	43.2949
SPATS2	-0.3181	3.54984	-10.5003	7.13688e-24	1.0818e-22	43.257
RAB21	0.361544	4.84731	10.4843	8.24558e-24	1.24482e-22	43.1142
PPP1R1A	0.778191	5.42198	10.4682	9.52593e-24	1.43233e-22	42.9715
BPTF	0.36093	4.38635	10.46	1.02565e-23	1.53601e-22	42.8985
RPS6	0.324069	9.80377	10.4329	1.30878e-23	1.95222e-22	42.6575
TMEM50B	0.395265	4.39427	10.4277	1.37035e-23	2.03595e-22	42.612
LRP8	-0.419573	4.38098	-10.4235	1.42334e-23	2.10632e-22	42.5745
TOLLIP	-0.475743	4.34729	-10.4224	1.43763e-23	2.11908e-22	42.5647
NT5DC3	-0.318627	3.26191	-10.4212	1.45335e-23	2.13386e-22	42.5539
NGRN	-0.312976	8.98434	-10.4196	1.47346e-23	2.15493e-22	42.5403
JAM2	0.445908	5.06819	10.411	1.59279e-23	2.3204e-22	42.4633
FGF9	-0.562089	3.67688	-10.3889	1.94125e-23	2.81708e-22	42.2678
EPHA5	-0.348687	3.2101	-10.3819	2.06505e-23	2.98516e-22	42.2067
ID4	0.533719	4.91606	10.3666	2.36752e-23	3.40922e-22	42.0715
ERBB3	0.675354	5.79108	10.3625	2.45708e-23	3.52464e-22	42.0348
TBC1D8B	0.237585	2.94211	10.3435	2.91003e-23	4.15846e-22	41.8676
GUCY1A3	0.680424	4.98729	10.3411	2.97422e-23	4.23403e-22	41.846
PLXDC2	0.326947	3.71157	10.3377	3.06486e-23	4.34653e-22	41.8164
SEMA6B	-0.304203	3.44118	-10.3354	3.1282e-23	4.41961e-22	41.7962
AGPAT5	0.37824	4.94256	10.3239	3.46695e-23	4.8798e-22	41.6945
SOCS6	0.403064	3.7821	10.3148	3.75772e-23	5.26926e-22	41.6149
WDR78	0.244041	2.97622	10.2895	4.70951e-23	6.57925e-22	41.3918
RBMS1	0.365541	4.03745	10.2885	4.75054e-23	6.6119e-22	41.3832
ADD2	-0.269703	3.98099	-10.2865	4.83508e-23	6.70464e-22	41.3658
EFNA5	-0.407138	3.57606	-10.2742	5.39193e-23	7.44922e-22	41.258
IQSEC2	-0.267133	3.91303	-10.2684	5.67788e-23	7.81543e-22	41.207
CASK	0.253821	3.68532	10.2675	5.72555e-23	7.85218e-22	41.1987
SPTLC2	0.458436	4.16899	10.2565	6.30843e-23	8.61999e-22	41.1029
GABRD	-0.674269	3.80725	-10.2447	7.00605e-23	9.53842e-22	40.9992
ENSA	-0.261348	4.9528	-10.2158	9.04648e-23	1.22717e-21	40.7466
RPS5	0.372592	9.32421	10.1937	1.09965e-22	1.48631e-21	40.5537
FGF12	-0.790051	4.14567	-10.1857	1.17995e-22	1.58912e-21	40.4841
LDB2	-0.74924	5.20773	-10.1726	1.32492e-22	1.77795e-21	40.3696
NEBL	0.420865	6.09709	10.1582	1.50392e-22	2.01096e-21	40.2444
PLEKHF2	0.329425	3.27515	10.1484	1.63995e-22	2.18504e-21	40.1588
PMP2	0.821217	9.1716	10.1377	1.80185e-22	2.39224e-21	40.0658
FRMPD4	-0.509233	4.43398	-10.1293	1.93941e-22	2.56578e-21	39.9931
SP1	0.334852	3.3553	10.1287	1.94931e-22	2.56979e-21	39.988
SNAP23	0.286838	3.85415	10.1114	2.27009e-22	2.98218e-21	39.8375
FBXL18	-0.354119	3.78957	-10.1101	2.29595e-22	3.00561e-21	39.8263
PDE1A	-0.6155	4.16835	-10.1023	2.45818e-22	3.20677e-21	39.7589
BANP	0.386518	3.91269	10.0907	2.72118e-22	3.53753e-21	39.6584
CACNA1B	-0.513555	3.80985	-10.078	3.04181e-22	3.94067e-21	39.5484
CP	0.702965	4.19486	10.0749	3.12605e-22	4.03584e-21	39.5214
SNCA	-0.850788	6.78442	-10.0732	3.1725e-22	4.08173e-21	39.5068
CPEB3	-0.413332	4.27788	-10.0651	3.40539e-22	4.36636e-21	39.4368
PRMT2	0.255191	4.55892	10.0535	3.77053e-22	4.81804e-21	39.3362
PAX6	0.612937	5.61726	10.0449	4.06456e-22	5.1761e-21	39.262
CLMN	0.480482	4.00084	10.0439	4.10059e-22	5.20427e-21	39.2533
DIO2	-0.439595	3.33894	-10.0322	4.54309e-22	5.72704e-21	39.1521
QDPR	0.42384	7.10756	10.0242	4.86898e-22	6.11727e-21	39.0836
FAM63B	0.416607	4.66364	9.99784	6.12841e-22	7.67383e-21	38.8564
TMED5	0.302669	4.14778	9.99524	6.26837e-22	7.82293e-21	38.8341
ST6GALNAC5	-0.587936	3.99901	-9.98599	6.79427e-22	8.45107e-21	38.7545
CRIPT	0.374408	5.02041	9.95383	8.98564e-22	1.11398e-20	38.4783
ZAK	0.278415	3.53271	9.95305	9.04662e-22	1.11784e-20	38.4716
KCNJ10	0.518479	5.45452	9.95167	9.15527e-22	1.12754e-20	38.4599
UNC5B	0.433892	5.31236	9.94015	1.01181e-21	1.24204e-20	38.3611
NLK	-0.567304	4.91061	-9.93245	1.0817e-21	1.32349e-20	38.2951
GRM2	-0.361362	3.59188	-9.91819	1.22392e-21	1.49263e-20	38.1731
DNALI1	0.536258	3.90484	9.91652	1.24179e-21	1.5095e-20	38.1588
C1orf115	-0.713647	4.92399	-9.91398	1.26937e-21	1.53803e-20	38.1371
SLC44A1	0.711267	6.49134	9.90806	1.3362e-21	1.61378e-20	38.0864
CCDC47	0.426622	5.77262	9.90382	1.38604e-21	1.6686e-20	38.0502
C3orf14	-0.399097	5.41437	-9.87752	1.73986e-21	2.08783e-20	37.8257
OXR1	-0.772467	4.91143	-9.8721	1.82327e-21	2.18094e-20	37.7794
B4GALT6	-0.391812	4.00174	-9.86253	1.98022e-21	2.36113e-20	37.6979
MAP4K4	0.638978	6.72811	9.85898	2.0418e-21	2.42683e-20	37.6676
DHX40	0.338473	4.75915	9.84529	2.2975e-21	2.71351e-20	37.5511
ASXL3	-0.27656	3.29164	-9.83906	2.42408e-21	2.85401e-20	37.4982
SNX5	0.290192	4.86199	9.83788	2.44888e-21	2.87417e-20	37.4881
PQLC1	-0.325458	4.9443	-9.83282	2.55786e-21	2.99269e-20	37.4451
RAP1A	0.472093	5.13634	9.83025	2.61518e-21	3.05023e-20	37.4232
MYO5A	-0.296666	4.68514	-9.82521	2.73113e-21	3.17558e-20	37.3804
JPH3	-0.58614	4.33764	-9.81917	2.87669e-21	3.33446e-20	37.3291
ALDOA	-0.379098	8.33777	-9.81664	2.9399e-21	3.39722e-20	37.3076
ERLIN2	0.258791	3.54617	9.79224	3.62537e-21	4.17643e-20	37.1007
RBPJ	0.363597	5.55782	9.7834	3.91109e-21	4.49176e-20	37.0258
CYB5B	-0.30558	4.67817	-9.77786	4.10146e-21	4.69599e-20	36.9788
CCKBR	-0.352633	3.40513	-9.77745	4.11586e-21	4.69811e-20	36.9754
CAMK2N1	-0.607804	7.94868	-9.76304	4.65675e-21	5.29936e-20	36.8535
MAP3K2	0.25863	4.33005	9.74391	5.48511e-21	6.22311e-20	36.6918
PDK4	0.852166	5.51864	9.74037	5.6536e-21	6.39488e-20	36.6619
TNPO2	-0.377233	6.44846	-9.7355	5.89365e-21	6.64633e-20	36.6209
SLC38A7	-0.243817	3.71498	-9.7337	5.98533e-21	6.72945e-20	36.6056
CTPS2	0.257602	3.47436	9.7302	6.16665e-21	6.91255e-20	36.5762
WWC3	0.383646	4.69861	9.72819	6.27384e-21	7.01172e-20	36.5591
DSCAM	-0.220174	3.59632	-9.70012	7.97152e-21	8.88255e-20	36.3227
SYTL2	-0.640043	4.86687	-9.69624	8.23984e-21	9.15429e-20	36.29
MTF1	0.270488	3.8658	9.67428	9.93346e-21	1.10032e-19	36.1055
DENND4C	0.255182	4.1964	9.67213	1.01174e-20	1.11739e-19	36.0873
FA2H	0.722908	4.93632	9.65874	1.13372e-20	1.24843e-19	35.975
PPIA	-0.201937	7.25522	-9.65435	1.17678e-20	1.28848e-19	35.9382
REXO2	0.295148	4.55692	9.65433	1.17697e-20	1.28848e-19	35.938
KLK7	-0.556129	4.34505	-9.64794	1.24265e-20	1.35641e-19	35.8844
ANK1	-0.245877	3.11173	-9.64342	1.29123e-20	1.40534e-19	35.8465
SLC16A10	0.298384	2.65453	9.63737	1.35928e-20	1.47506e-19	35.7958
MKNK1	-0.441725	4.39721	-9.63703	1.36317e-20	1.47506e-19	35.793
ZZZ3	0.299485	3.83261	9.62324	1.53234e-20	1.65334e-19	35.6775
SLC4A8	-0.369605	4.38395	-9.61907	1.58738e-20	1.7078e-19	35.6427
NRXN3	-0.428432	5.44846	-9.60105	1.84912e-20	1.9837e-19	35.492
DLX6	0.346897	2.54876	9.59723	1.90977e-20	2.04291e-19	35.4602
NUDCD3	-0.246767	4.11803	-9.5677	2.45096e-20	2.61435e-19	35.2139
TNPO1	0.373856	5.10356	9.56151	2.58241e-20	2.74674e-19	35.1623
DPP6	-0.553199	6.3996	-9.55613	2.70238e-20	2.86621e-19	35.1175
STARD7	0.354802	8.39696	9.55251	2.78601e-20	2.94656e-19	35.0874
SNX6	0.460894	6.04607	9.54914	2.86625e-20	3.02288e-19	35.0594
TMEM59	0.33579	5.5737	9.52041	3.65065e-20	3.83933e-19	34.8207
LEPREL1	0.214089	2.43346	9.51264	3.89713e-20	4.08707e-19	34.7562
NEO1	0.283919	4.34921	9.50891	4.02113e-20	4.20534e-19	34.7253
NOVA2	-0.214619	3.57361	-9.48049	5.10427e-20	5.32323e-19	34.4899
H2AFV	0.230694	5.4371	9.48012	5.12019e-20	5.32499e-19	34.4868
ARHGAP26	-0.581284	4.26434	-9.47618	5.29235e-20	5.4888e-19	34.4542
GFAP	0.602814	8.68899	9.46598	5.76425e-20	5.9617e-19	34.3699
KCNJ9	-0.5595	4.81599	-9.4632	5.90035e-20	6.08565e-19	34.3469
FNBP1	0.381153	4.67775	9.45201	6.47918e-20	6.6643e-19	34.2545
PTPLB	0.41337	5.91952	9.44569	6.83092e-20	7.00684e-19	34.2023
CYBRD1	0.484753	4.99748	9.44375	6.94252e-20	7.10185e-19	34.1863
PLEKHB1	0.41272	7.17333	9.4374	7.3211e-20	7.46872e-19	34.134
KATNB1	-0.301601	4.02714	-9.43526	7.45342e-20	7.58304e-19	34.1163
TNC	0.34419	2.91456	9.43023	7.7734e-20	7.88716e-19	34.0748
SMARCE1	0.285185	4.68308	9.42961	7.81358e-20	7.9065e-19	34.0697
DPH5	0.231838	4.31113	9.40609	9.50778e-20	9.59492e-19	33.8761
ZNF227	0.279589	3.45697	9.39044	1.08317e-19	1.09015e-18	33.7474
BDH2	0.38927	4.14226	9.38592	1.1247e-19	1.12892e-18	33.7103
MDM4	0.252281	3.58496	9.38114	1.17035e-19	1.17161e-18	33.6711
NCKIPSD	-0.234003	3.95375	-9.36509	1.3374e-19	1.33526e-18	33.5394
PRPF38B	0.48125	4.27552	9.36452	1.3438e-19	1.33808e-18	33.5347
WDR26	0.2562	4.56459	9.36038	1.39076e-19	1.38117e-18	33.5008
GSN	0.341604	4.36998	9.35008	1.51496e-19	1.49956e-18	33.4164
KIF5A	-0.480639	5.56669	-9.34048	1.6405e-19	1.61633e-18	33.3379
SCN8A	-0.314714	3.22498	-9.33602	1.7023e-19	1.67282e-18	33.3014
VPS13A	-0.289877	3.8236	-9.33379	1.73416e-19	1.69966e-18	33.2831
MAP3K1	0.33903	3.67862	9.32245	1.90488e-19	1.86211e-18	33.1905
YAP1	0.424294	4.20149	9.3188	1.96337e-19	1.90931e-18	33.1606
UBE2V2	-0.433095	5.71847	-9.31341	2.05303e-19	1.99133e-18	33.1166
PDPR	0.320705	3.42375	9.31133	2.08866e-19	2.02066e-18	33.0996
EEF2	-0.288903	9.8321	-9.30462	2.20786e-19	2.13047e-18	33.0449
FXR1	0.286688	4.83166	9.30267	2.24374e-19	2.15952e-18	33.029
BBS7	-0.526329	4.4584	-9.3014	2.2674e-19	2.1767e-18	33.0186
HIGD1A	-0.328346	6.81493	-9.29747	2.34234e-19	2.23812e-18	32.9865
PDE4D	-0.210686	3.51112	-9.29741	2.34333e-19	2.23812e-18	32.9861
STAMBP	0.278404	4.49698	9.29705	2.35039e-19	2.23915e-18	32.9832
LEPROT	0.580868	5.7629	9.2929	2.43237e-19	2.31137e-18	32.9493
OCLN	0.222471	3.10303	9.26867	2.97096e-19	2.81602e-18	32.752
SLC14A1	0.97465	6.14927	9.25786	3.24785e-19	3.07069e-18	32.6641
ZFP36L2	0.337082	3.79388	9.245	3.6105e-19	3.40496e-18	32.5597
ASPA	0.735961	5.17182	9.22665	4.19883e-19	3.94985e-18	32.4108
SEMA4D	0.73405	6.13209	9.22348	4.30946e-19	4.04376e-18	32.3852
PACS1	-0.306914	4.53258	-9.20791	4.89725e-19	4.58382e-18	32.2591
TSC22D1	-0.227275	6.98312	-9.1789	6.21207e-19	5.8e-18	32.0245
FOXN2	0.465853	4.85853	9.1781	6.25283e-19	5.82353e-18	32.0181
PLXNA2	-0.24026	3.8621	-9.17105	6.62411e-19	6.15401e-18	31.9612
TMEM168	0.28982	3.88675	9.14678	8.07797e-19	7.48612e-18	31.7655
CD37	0.231064	2.87314	9.14186	8.40885e-19	7.77351e-18	31.7259
AQP4	0.909263	8.73727	9.14107	8.46295e-19	7.80426e-18	31.7196
PTPN3	-0.273028	3.3917	-9.12388	9.73692e-19	8.95701e-18	31.5813
MAPK8IP3	-0.253135	4.08552	-9.12322	9.78946e-19	8.97472e-18	31.576
KANK1	0.425404	5.05831	9.12304	9.80412e-19	8.97472e-18	31.5745
LARP6	0.459514	5.65149	9.11667	1.03267e-18	9.43003e-18	31.5233
TMEM165	0.491514	4.47483	9.11611	1.03739e-18	9.45007e-18	31.5188
SEMA6A	0.501588	5.07218	9.102	1.16365e-18	1.05745e-17	31.4056
IGSF1	0.324072	3.64499	9.09498	1.232e-18	1.11415e-17	31.3493
CMPK1	0.332146	7.24274	9.09039	1.27881e-18	1.1537e-17	31.3125
WTAP	0.273899	4.93387	9.06836	1.52938e-18	1.37644e-17	31.1361
MARK1	-0.381517	3.91178	-9.06218	1.60796e-18	1.44369e-17	31.0867
RAB28	0.33609	4.91514	9.04382	1.8659e-18	1.67128e-17	30.94
ZFX	0.237587	3.24113	9.03768	1.96104e-18	1.7523e-17	30.891
SCAMP2	0.222993	4.12083	9.0285	2.11214e-18	1.88282e-17	30.8178
TMEM9B	0.4751	5.64194	9.02369	2.19603e-18	1.95295e-17	30.7794
TOR1AIP1	0.232264	3.83326	9.02261	2.21519e-18	1.96533e-17	30.7709
LRP6	0.350839	4.64445	9.02129	2.23897e-18	1.98173e-17	30.7603
RHOA	0.380625	7.68642	9.01742	2.31004e-18	2.03981e-17	30.7295
RNF123	-0.26093	4.23732	-9.00984	2.45589e-18	2.1635e-17	30.6692
TMED10	0.311854	5.66435	9.00725	2.50793e-18	2.20415e-17	30.6485
BMPR1A	0.202277	3.84413	9.00678	2.51749e-18	2.20737e-17	30.6448
ANTXR1	0.227824	3.54234	9.00488	2.55625e-18	2.23612e-17	30.6297
LMO2	0.397076	5.24343	8.99891	2.68242e-18	2.34102e-17	30.5822
KCNA2	-0.45337	4.82669	-8.9957	2.75282e-18	2.39687e-17	30.5567
RPS27	0.331779	7.58741	8.98672	2.95957e-18	2.57091e-17	30.4853
REV1	0.253085	4.72461	8.97747	3.18847e-18	2.76334e-17	30.4119
SIN3B	-0.280159	3.51999	-8.97303	3.30462e-18	2.85739e-17	30.3766
PPP2CA	-0.314858	6.72342	-8.94701	4.07372e-18	3.51429e-17	30.1703
ANAPC5	0.281825	5.55224	8.93279	4.5661e-18	3.93e-17	30.0579
SMEK1	0.277245	4.21997	8.93181	4.60211e-18	3.9519e-17	30.0501
ADRBK2	-0.500577	4.63504	-8.91648	5.20392e-18	4.44828e-17	29.929
PWWP2A	0.229318	3.40464	8.90386	5.75749e-18	4.91026e-17	29.8294
ZNF430	0.274759	3.68471	8.8969	6.08727e-18	5.17972e-17	29.7745
HERC1	-0.319825	5.07026	-8.895	6.18057e-18	5.24718e-17	29.7595
RNF126	-0.235149	4.0848	-8.88338	6.78182e-18	5.7446e-17	29.668
GNA13	0.406309	4.97822	8.87731	7.11894e-18	6.01655e-17	29.6202
TMEM144	0.760277	5.96279	8.84318	9.34534e-18	7.88039e-17	29.3521
MTDH	0.349536	4.99923	8.83521	9.95716e-18	8.37744e-17	29.2896
CNTN2	0.73731	6.13542	8.82803	1.0543e-17	8.85047e-17	29.2332
HSPB8	0.449389	5.72608	8.82499	1.08003e-17	9.04618e-17	29.2095
CDC73	0.288318	3.98822	8.82437	1.08538e-17	9.07067e-17	29.2046
COX5A	-0.288171	6.61526	-8.82041	1.12008e-17	9.33986e-17	29.1736
DNAJC3	0.267862	4.06512	8.79571	1.36276e-17	1.1313e-16	28.9804
DACH1	0.485246	3.36729	8.77864	1.56014e-17	1.2866e-16	28.8471
RNF125	0.28244	3.274	8.77664	1.58505e-17	1.30427e-16	28.8315
ATP11A	0.205567	3.42792	8.7694	1.67843e-17	1.37808e-16	28.7751
USP22	-0.232658	6.15948	-8.76259	1.77139e-17	1.45122e-16	28.722
HNRNPC	0.242858	6.5629	8.75657	1.85767e-17	1.51858e-16	28.6751
IVNS1ABP	0.373573	4.44962	8.75474	1.88473e-17	1.53735e-16	28.6609
FAM102A	0.357034	5.21416	8.75247	1.91888e-17	1.5618e-16	28.6432
LRP2	0.620308	4.32211	8.74518	2.03254e-17	1.65073e-16	28.5865
EIF1	0.259855	8.105	8.73915	2.13176e-17	1.72382e-16	28.5396
LIN7A	-0.216909	3.11953	-8.73207	2.25412e-17	1.81884e-16	28.4846
USP27X	-0.348955	4.05332	-8.71442	2.59057e-17	2.08583e-16	28.3475
CSDE1	0.498597	7.76386	8.70107	2.87751e-17	2.31189e-16	28.2441
DAB1	-0.318257	3.26014	-8.69423	3.03648e-17	2.43439e-16	28.1911
MYT1L	-0.383663	4.4074	-8.68957	3.14981e-17	2.51447e-16	28.155
ATG7	-0.214208	3.35245	-8.67024	3.66579e-17	2.9182e-16	28.0056
HMGB1	0.322251	8.57481	8.67006	3.67114e-17	2.9182e-16	28.0042
DOCK1	0.344354	4.44496	8.66847	3.71705e-17	2.94844e-16	27.9919
KCMF1	-0.246664	4.84731	-8.66763	3.74174e-17	2.96175e-16	27.9854
PRRX1	0.311322	3.81193	8.65513	4.12682e-17	3.25967e-16	27.8889
ARHGAP5	0.320474	6.11299	8.64233	4.5618e-17	3.59566e-16	27.7902
ATP6V1C1	-0.600777	5.5734	-8.63734	4.74345e-17	3.73098e-16	27.7518
CDC42EP3	-0.296887	3.66589	-8.62987	5.02871e-17	3.94706e-16	27.6943
TUBD1	0.21349	3.29953	8.62646	5.16462e-17	4.04526e-16	27.668
DHRS9	0.2065	3.08972	8.62248	5.32736e-17	4.16402e-16	27.6374
BNIP2	0.295105	4.98253	8.6204	5.4147e-17	4.22347e-16	27.6214
LIN7B	-0.336482	4.2033	-8.6121	5.7771e-17	4.48744e-16	27.5576
EXOC5	0.445886	4.15652	8.60016	6.34106e-17	4.91531e-16	27.4659
TMEM70	-0.239651	3.87578	-8.59587	6.55693e-17	5.07214e-16	27.4329
C17orf85	0.203596	3.46956	8.57406	7.77037e-17	5.98607e-16	27.2657
ITGA9	-0.220203	3.08809	-8.56954	8.04808e-17	6.18727e-16	27.2312
CAMK2G	-0.395277	5.15689	-8.56844	8.11683e-17	6.22734e-16	27.2228
SPSB1	0.272038	3.66826	8.56767	8.16597e-17	6.25222e-16	27.2168
ANXA1	0.732309	4.30589	8.56306	8.46369e-17	6.46695e-16	27.1816
SPAG7	-0.291978	5.61874	-8.55579	8.95567e-17	6.82892e-16	27.126
HN1	-0.417915	4.98915	-8.55502	9.00928e-17	6.85585e-16	27.1201
SCARB2	0.417297	7.22234	8.54658	9.61866e-17	7.28993e-16	27.0556
BCL11B	0.47848	3.80781	8.52687	1.12071e-16	8.47662e-16	26.9052
SGCB	0.245512	4.68456	8.48939	1.4974e-16	1.13029e-15	26.6199
LYRM2	0.329034	4.25538	8.48694	1.52597e-16	1.14954e-15	26.6013
DIAPH3	0.20421	2.53067	8.4776	1.63991e-16	1.23289e-15	26.5304
AKAP12	-0.403896	5.5511	-8.4755	1.66666e-16	1.2505e-15	26.5145
PTPN13	0.420981	5.10328	8.47157	1.71796e-16	1.28641e-15	26.4846
ABCG1	0.276929	4.12274	8.46243	1.84327e-16	1.37748e-15	26.4153
TRIM36	-0.365973	3.63377	-8.44848	2.05214e-16	1.52748e-15	26.3097
NARF	-0.253303	4.33813	-8.44689	2.07731e-16	1.54314e-15	26.2977
OGFRL1	0.315979	5.10569	8.44305	2.13966e-16	1.58631e-15	26.2686
CTNNA3	0.423186	3.61942	8.4409	2.17532e-16	1.60957e-15	26.2523
TGFBR3	0.421626	4.6822	8.43761	2.23097e-16	1.64748e-15	26.2274
ZNF271	0.338758	4.11971	8.43391	2.2953e-16	1.69165e-15	26.1995
TWSG1	0.302029	4.03376	8.42991	2.3668e-16	1.74092e-15	26.1693
TARDBP	0.278439	5.55425	8.42806	2.40074e-16	1.76242e-15	26.1552
MRPL2	-0.316864	4.51692	-8.42326	2.49074e-16	1.82492e-15	26.119
TMEM87A	0.298672	4.22106	8.41447	2.66443e-16	1.94836e-15	26.0527
RAB40C	-0.220139	3.81359	-8.39917	2.99584e-16	2.18644e-15	25.9373
MXRA7	0.328259	6.5066	8.39253	3.1519e-16	2.29586e-15	25.8873
DPP8	-0.380325	5.9605	-8.37964	3.4783e-16	2.52869e-15	25.7904
LSM8	0.209237	3.37048	8.37473	3.61127e-16	2.6152e-15	25.7534
ANKRD28	0.352779	4.76718	8.37441	3.6201e-16	2.61654e-15	25.751
MBOAT2	0.3332	5.67963	8.37397	3.6325e-16	2.62044e-15	25.7477
CNIH3	-0.29997	3.79986	-8.37274	3.66653e-16	2.6399e-15	25.7385
RBM5	0.219107	4.20361	8.35331	4.25264e-16	3.05017e-15	25.5926
NGB	-0.414723	3.25779	-8.34678	4.46966e-16	3.1997e-15	25.5436
SMYD2	-0.290564	3.73223	-8.3408	4.67791e-16	3.34239e-15	25.4988
SFT2D2	0.359306	4.19839	8.33204	5.00042e-16	3.56602e-15	25.4332
WASF2	0.373848	5.37343	8.3294	5.1016e-16	3.62436e-15	25.4135
RPL30	0.206597	11.1469	8.31002	5.91115e-16	4.17572e-15	25.2686
SON	0.218181	7.30111	8.30684	6.05585e-16	4.26989e-15	25.2448
ZNF358	-0.332624	4.47271	-8.30011	6.37275e-16	4.48488e-15	25.1946
SCAND1	-0.27225	4.38177	-8.28431	7.18383e-16	5.0462e-15	25.0767
NDEL1	-0.271104	5.11574	-8.28247	7.28447e-16	5.10731e-15	25.063
C1GALT1	0.226236	4.07071	8.26272	8.45825e-16	5.9192e-15	24.9161
HRK	-0.257078	3.19826	-8.25705	8.82851e-16	6.16678e-15	24.8739
KCNC4	-0.226886	3.48181	-8.24528	9.6496e-16	6.72777e-15	24.7864
APH1B	0.262339	4.12735	8.24142	9.93466e-16	6.91364e-15	24.7578
SLC25A3	-0.288457	8.75487	-8.23687	1.02814e-15	7.14167e-15	24.724
HDAC4	-0.341927	4.07741	-8.23371	1.0529e-15	7.30009e-15	24.7006
NPAS3	0.237596	4.17536	8.23311	1.05773e-15	7.32006e-15	24.6961
TMEM38B	0.245639	3.25888	8.23171	1.06889e-15	7.38365e-15	24.6858
FAM131A	-0.359521	4.48195	-8.22901	1.09085e-15	7.52147e-15	24.6658
SCN2A	-0.740594	5.97768	-8.22139	1.15532e-15	7.94866e-15	24.6093
TCF4	-0.350893	6.8175	-8.22055	1.16265e-15	7.97243e-15	24.6031
EVL	-0.359407	5.55178	-8.20291	1.32767e-15	9.0708e-15	24.4726
FAM120C	0.286247	4.00261	8.20106	1.34622e-15	9.1808e-15	24.4589
DEAF1	-0.363327	4.44921	-8.18552	1.51285e-15	1.02984e-14	24.3442
UBE2G1	0.253989	5.24715	8.17201	1.6741e-15	1.13754e-14	24.2445
FARP1	-0.27559	5.13303	-8.1642	1.77508e-15	1.2019e-14	24.1869
RNF141	0.366726	5.70923	8.16418	1.77524e-15	1.2019e-14	24.1869
HIPK2	0.520832	5.96223	8.1639	1.77898e-15	1.20226e-14	24.1848
IDS	-0.319723	4.6307	-8.14876	1.99236e-15	1.34403e-14	24.0734
RIC8B	0.304366	4.23529	8.14358	2.07109e-15	1.39463e-14	24.0353
ITGB8	0.221414	4.25619	8.12547	2.37093e-15	1.59082e-14	23.9023
PCM1	0.314773	5.30194	8.12305	2.41419e-15	1.61694e-14	23.8846
PRPF40A	0.21933	4.35637	8.11703	2.52493e-15	1.6881e-14	23.8405
CCDC88A	0.260068	4.27153	8.11409	2.58097e-15	1.72248e-14	23.8189
PCBP2	0.224512	4.70025	8.10762	2.70838e-15	1.8043e-14	23.7715
CITED2	-0.312667	3.61537	-8.10636	2.73385e-15	1.81633e-14	23.7623
NCL	0.299165	6.27872	8.10625	2.73614e-15	1.81633e-14	23.7615
TRIM13	0.227943	4.20085	8.0908	3.06963e-15	2.03411e-14	23.6484
SNCAIP	0.237664	3.48334	8.09038	3.07915e-15	2.03681e-14	23.6453
DGKQ	-0.265247	3.41515	-8.08941	3.10153e-15	2.04799e-14	23.6382
STAU2	-0.336418	4.12768	-8.07534	3.44315e-15	2.26558e-14	23.5355
PPM1D	0.203623	3.55199	8.07084	3.56017e-15	2.33847e-14	23.5026
C9orf3	0.212246	3.43344	8.07001	3.58215e-15	2.34879e-14	23.4966
MYRIP	-0.415913	4.14977	-8.06026	3.85083e-15	2.52054e-14	23.4255
THAP9	0.25827	2.89093	8.05695	3.94636e-15	2.57856e-14	23.4014
PMEPA1	0.362415	4.13842	8.04601	4.27948e-15	2.79135e-14	23.3217
SLC38A2	0.454133	8.92682	8.03736	4.56263e-15	2.97087e-14	23.2588
CDS1	-0.267376	4.05235	-8.02787	4.89403e-15	3.18112e-14	23.1898
FAM110B	-0.209677	3.88471	-8.02039	5.17205e-15	3.35601e-14	23.1355
KHDRBS1	0.282391	5.49216	8.01785	5.27003e-15	3.40777e-14	23.1171
ADAM23	-0.410383	4.18187	-8.01622	5.33385e-15	3.44309e-14	23.1052
TOB2	0.330345	3.93505	8.01174	5.51337e-15	3.55285e-14	23.0727
NUCB2	0.266634	4.59165	8.00525	5.78339e-15	3.71407e-14	23.0257
ARFGEF2	-0.304477	4.16456	-8.0038	5.84571e-15	3.74766e-14	23.0152
TRIM2	0.279955	4.87964	8.00289	5.885e-15	3.7664e-14	23.0086
C11orf71	0.21733	3.83673	7.99419	6.2747e-15	4.00896e-14	22.9456
FDFT1	0.356855	6.35145	7.98467	6.73015e-15	4.29262e-14	22.8767
ZNF652	0.406231	4.55298	7.9261	1.03438e-14	6.56394e-14	22.4544
SLC35A3	0.276675	4.07417	7.91433	1.12732e-14	7.12956e-14	22.3698
METAP2	0.218002	4.30625	7.91407	1.1295e-14	7.13125e-14	22.3679
TTBK2	-0.342889	3.89343	-7.91292	1.139e-14	7.17912e-14	22.3597
SCRT1	-0.294446	2.96383	-7.91159	1.15016e-14	7.23732e-14	22.3501
NCAM1	0.277072	6.10726	7.9057	1.2007e-14	7.54267e-14	22.3079
TMEM132A	-0.23044	4.34229	-7.9027	1.22727e-14	7.69666e-14	22.2863
DST	0.266468	4.39481	7.90037	1.24833e-14	7.81564e-14	22.2696
CYCS	-0.253513	7.04009	-7.89013	1.34518e-14	8.3939e-14	22.1962
RPS16	0.254713	8.86038	7.87787	1.4709e-14	9.16317e-14	22.1084
PAPOLA	0.342282	5.88584	7.87722	1.47783e-14	9.19105e-14	22.1038
TIMP2	0.379764	5.87409	7.87683	1.48205e-14	9.20196e-14	22.101
CHD7	0.232326	3.84275	7.8584	1.69469e-14	1.05048e-13	21.9693
SLC30A4	0.211719	3.19829	7.85643	1.71912e-14	1.06387e-13	21.9553
RASGRP3	0.394892	3.55344	7.84762	1.8327e-14	1.13228e-13	21.8924
CABYR	-0.209614	3.75583	-7.84715	1.83897e-14	1.13429e-13	21.889
OLA1	-0.322391	6.34716	-7.84692	1.84205e-14	1.13432e-13	21.8874
ASNS	-0.408909	4.77967	-7.8406	1.92848e-14	1.18559e-13	21.8424
FBXO7	0.350807	5.01477	7.83436	2.01776e-14	1.23844e-13	21.7979
DYNC1LI1	-0.346649	5.27174	-7.82948	2.09036e-14	1.2809e-13	21.7632
YWHAH	-0.502939	6.50409	-7.8247	2.16402e-14	1.32171e-13	21.7292
RUNX1T1	-0.225051	3.77681	-7.8233	2.186e-14	1.33296e-13	21.7192
EPM2AIP1	-0.252626	7.08029	-7.80824	2.4378e-14	1.48409e-13	21.6122
UCHL5	-0.221179	3.51171	-7.80013	2.58492e-14	1.57109e-13	21.5546
SERGEF	-0.201818	3.70346	-7.7956	2.67085e-14	1.61756e-13	21.5225
AHI1	-0.218383	3.94091	-7.7788	3.01493e-14	1.82063e-13	21.4035
ETS2	-0.295039	4.09284	-7.77727	3.04852e-14	1.83795e-13	21.3926
DNM1L	-0.310997	5.41345	-7.77544	3.08893e-14	1.85932e-13	21.3797
RNF187	-0.349143	4.65746	-7.76204	3.40186e-14	2.03785e-13	21.2849
CCDC90B	0.273599	4.18696	7.7609	3.42995e-14	2.05139e-13	21.2768
KIF3A	-0.619269	5.70588	-7.75847	3.4903e-14	2.08416e-13	21.2597
ZFYVE16	0.407629	4.79237	7.75426	3.59782e-14	2.14494e-13	21.2299
SLCO3A1	0.286893	4.49169	7.74681	3.79562e-14	2.25927e-13	21.1774
NDFIP1	-0.351331	8.33614	-7.74348	3.8874e-14	2.31023e-13	21.1539
SH3BP4	0.336793	4.50731	7.73301	4.19083e-14	2.48267e-13	21.0801
FOSL2	-0.240249	3.57865	-7.72985	4.2871e-14	2.53569e-13	21.0578
PDZD8	0.293036	4.71791	7.72877	4.32026e-14	2.55127e-13	21.0502
AP4S1	-0.216846	4.01142	-7.72397	4.47154e-14	2.63645e-13	21.0164
MAPT	-0.261379	5.22954	-7.71964	4.61264e-14	2.71536e-13	20.9859
SOCS7	-0.231465	4.3417	-7.70724	5.04089e-14	2.96281e-13	20.8988
RBM7	0.211141	3.45271	7.69833	5.37257e-14	3.1528e-13	20.8362
KCNC3	-0.219966	3.44645	-7.69721	5.41584e-14	3.17323e-13	20.8283
PPME1	-0.23672	4.41535	-7.68562	5.8833e-14	3.44173e-13	20.7471
WDR7	-0.424179	4.88256	-7.68164	6.05269e-14	3.5353e-13	20.7192
CFL1	-0.214916	8.04746	-7.67664	6.27289e-14	3.65821e-13	20.6841
PCMTD2	0.312725	4.50282	7.65584	7.27505e-14	4.22947e-13	20.5386
ANKRD40	0.271098	4.42208	7.64597	7.80388e-14	4.52988e-13	20.4698
SOAT1	0.245891	3.40483	7.64545	7.83292e-14	4.53268e-13	20.4661
AKT3	-0.218116	4.66137	-7.64513	7.85086e-14	4.53605e-13	20.4639
HMBOX1	0.429701	4.80773	7.64321	7.95863e-14	4.59123e-13	20.4505
DEF8	-0.216983	5.16066	-7.63847	8.2311e-14	4.73383e-13	20.4174
PPM1E	-0.513217	3.80317	-7.63088	8.68734e-14	4.98856e-13	20.3645
ZNF536	0.644374	5.60534	7.63029	8.72381e-14	5.00183e-13	20.3604
DAZAP2	0.246807	5.61457	7.62566	9.01485e-14	5.1608e-13	20.3282
CACNA2D1	-0.363481	4.94932	-7.62032	9.36326e-14	5.34617e-13	20.291
PREP	-0.20548	3.43921	-7.62026	9.36722e-14	5.34617e-13	20.2905
BARD1	0.210566	3.37937	7.61946	9.42028e-14	5.36827e-13	20.285
MACF1	0.243647	5.84108	7.61092	1.00082e-13	5.69461e-13	20.2256
SYT17	-0.457107	5.02322	-7.60687	1.02996e-13	5.85158e-13	20.1974
SMURF2	0.260729	3.71728	7.60514	1.04264e-13	5.91459e-13	20.1854
PRKCH	0.242976	3.16276	7.59949	1.08519e-13	6.14668e-13	20.1462
OFD1	0.341544	4.56539	7.59519	1.11868e-13	6.31723e-13	20.1163
PARP8	-0.274903	3.68104	-7.59263	1.13917e-13	6.4233e-13	20.0985
MOBP	0.691865	8.25737	7.59123	1.15046e-13	6.47716e-13	20.0888
IFNGR1	0.369335	5.5511	7.58916	1.16746e-13	6.56303e-13	20.0744
GUK1	-0.270849	7.01452	-7.58208	1.2273e-13	6.88906e-13	20.0254
SFRP1	0.257651	3.13439	7.57434	1.29626e-13	7.26527e-13	19.9717
HOOK1	-0.398867	3.75587	-7.56988	1.33773e-13	7.47532e-13	19.9408
APIP	0.283608	3.26889	7.56589	1.37583e-13	7.67675e-13	19.9133
CNKSR2	-0.578618	5.49613	-7.56491	1.38536e-13	7.71846e-13	19.9065
TM7SF3	0.271757	4.82179	7.55103	1.5277e-13	8.49881e-13	19.8106
ANKRD10	0.208579	4.91857	7.52761	1.80124e-13	9.99088e-13	19.649
YTHDF2	-0.306523	6.45614	-7.52535	1.83e-13	1.01354e-12	19.6334
RDX	0.378938	4.81715	7.51016	2.03572e-13	1.12581e-12	19.5289
TM9SF3	0.209617	5.97792	7.50031	2.18121e-13	1.20449e-12	19.4612
XYLT1	-0.299707	4.21097	-7.49569	2.25284e-13	1.24222e-12	19.4295
GATM	0.290164	5.72103	7.49322	2.29217e-13	1.26204e-12	19.4125
THRB	-0.385121	4.11313	-7.49035	2.3386e-13	1.28571e-12	19.3928
HSPD1	0.319005	5.7173	7.48613	2.4087e-13	1.32231e-12	19.3639
PFKFB2	0.210167	3.88231	7.46951	2.70515e-13	1.48072e-12	19.25
KIAA0319L	-0.230013	5.18415	-7.44037	3.31429e-13	1.80885e-12	19.0508
CAB39L	0.295295	3.79358	7.43852	3.35725e-13	1.82963e-12	19.0382
INPP4A	-0.255189	4.30927	-7.43026	3.55568e-13	1.93495e-12	18.9819
SSR1	0.225301	5.62609	7.42675	3.6433e-13	1.97976e-12	18.958
RHOBTB3	0.425522	6.17205	7.41268	4.01718e-13	2.17976e-12	18.8622
BCR	0.441355	5.37339	7.40808	4.14727e-13	2.24709e-12	18.831
RUNDC3B	-0.482284	6.38287	-7.40508	4.23437e-13	2.29097e-12	18.8106
ROCK1	0.235949	4.21153	7.38605	4.83087e-13	2.60241e-12	18.6814
GPBP1L1	0.236158	4.99367	7.38194	4.97002e-13	2.67353e-12	18.6535
UBE2D3	0.253888	5.88699	7.38113	4.99799e-13	2.68472e-12	18.648
GNAS	-0.20572	6.18757	-7.37798	5.10809e-13	2.73993e-12	18.6267
PHC1	0.24476	4.85948	7.37737	5.12948e-13	2.74747e-12	18.6226
CAND2	-0.203318	3.56834	-7.37185	5.32903e-13	2.85027e-12	18.5852
DENR	-0.271918	5.71527	-7.36547	5.56895e-13	2.97434e-12	18.542
TNKS2	0.240463	4.58689	7.35057	6.1715e-13	3.27746e-12	18.4413
LRRFIP1	-0.21446	4.58607	-7.32745	7.2355e-13	3.83164e-12	18.2854
RAB23	0.235392	3.5924	7.3165	7.80067e-13	4.11928e-12	18.2116
LMBRD1	0.236648	5.73345	7.31376	7.94863e-13	4.1915e-12	18.1932
FNTA	0.330152	6.88907	7.31279	8.00174e-13	4.21357e-12	18.1867
MEG3	-0.368611	5.51571	-7.29434	9.07996e-13	4.76793e-12	18.0628
KIF1B	0.204518	6.9919	7.29104	9.28772e-13	4.8702e-12	18.0406
ZNF274	0.212844	3.94512	7.28891	9.42428e-13	4.93489e-12	18.0263
RBM22	0.296833	5.11427	7.28542	9.65185e-13	5.047e-12	18.0029
DNAJC1	0.278636	4.8037	7.27623	1.02778e-12	5.35189e-12	17.9414
XPOT	0.311613	5.98223	7.25721	1.17021e-12	6.06823e-12	17.8142
TCEA2	-0.295337	4.4214	-7.24148	1.30255e-12	6.73582e-12	17.7092
KPNA6	-0.251799	4.83167	-7.2357	1.35487e-12	6.99674e-12	17.6706
GRIA4	-0.419638	3.7494	-7.21061	1.60658e-12	8.2738e-12	17.5037
CGGBP1	0.246623	5.40442	7.20013	1.72482e-12	8.84621e-12	17.4341
SLC20A1	-0.339089	4.8404	-7.18969	1.85112e-12	9.45511e-12	17.3649
LACTB2	0.275679	3.60146	7.18005	1.97586e-12	1.00785e-11	17.301
ANXA6	-0.302548	4.13997	-7.16696	2.15847e-12	1.09652e-11	17.2144
RALA	0.243986	5.48192	7.15249	2.37977e-12	1.20403e-11	17.1188
CMTM6	0.284332	3.99103	7.15185	2.39003e-12	1.20759e-11	17.1146
SOX2	0.301451	5.74651	7.15061	2.41006e-12	1.21607e-11	17.1064
TKT	0.249799	4.93356	7.12379	2.88653e-12	1.45453e-11	16.9298
ZNF385D	-0.226705	3.60977	-7.07545	3.99028e-12	1.99995e-11	16.6127
DLGAP4	-0.290968	5.42109	-7.07445	4.01684e-12	2.00997e-11	16.6062
MTMR10	0.340773	4.80325	7.07227	4.0759e-12	2.03469e-11	16.5919
TRA2A	0.269416	4.27449	7.06592	4.2524e-12	2.11997e-11	16.5504
PRRG3	-0.266846	3.5912	-7.06451	4.29251e-12	2.13712e-11	16.5412
PPP6C	0.249358	5.61187	7.05878	4.45974e-12	2.21743e-11	16.5038
CCDC64	-0.368411	4.2728	-7.05402	4.60339e-12	2.28582e-11	16.4728
SH3GLB2	-0.45954	4.84466	-7.02465	5.59642e-12	2.7679e-11	16.2816
SOBP	-0.22559	5.47262	-7.02187	5.70081e-12	2.81581e-11	16.2635
MEX3C	0.223301	3.95841	7.01714	5.88262e-12	2.89796e-11	16.2328
SECISBP2	0.360229	4.43337	7.01643	5.91036e-12	2.9078e-11	16.2282
IGF1R	0.227108	4.31061	7.01367	6.01941e-12	2.95757e-11	16.2103
GTF2H5	0.278028	5.08843	7.01326	6.03604e-12	2.96185e-11	16.2076
YIPF5	0.25679	4.28744	6.98837	7.11705e-12	3.45159e-11	16.0464
C1orf27	0.253514	3.46353	6.97076	7.99529e-12	3.87249e-11	15.9325
PCSK6	0.357836	3.51447	6.96349	8.38811e-12	4.0575e-11	15.8856
FAM46A	0.212991	3.07436	6.94857	9.25402e-12	4.46483e-11	15.7894
IFRD1	0.231774	4.10147	6.94802	9.28786e-12	4.47539e-11	15.7859
OSGEPL1	0.236473	3.81801	6.94076	9.74215e-12	4.68825e-11	15.7391
RFX4	0.372578	4.37762	6.93535	1.00945e-11	4.85158e-11	15.7044
CLASP1	-0.241763	5.00667	-6.93329	1.02323e-11	4.91151e-11	15.6911
AFF3	-0.207012	3.39605	-6.92264	1.09729e-11	5.25352e-11	15.6228
UEVLD	0.213391	3.6774	6.91997	1.11673e-11	5.33976e-11	15.6056
ADCYAP1	-0.204196	2.73861	-6.91794	1.13169e-11	5.40441e-11	15.5926
SLC35F5	0.223471	3.39501	6.90217	1.25483e-11	5.98482e-11	15.4915
DYNC1I2	0.261271	6.27577	6.88344	1.41828e-11	6.73011e-11	15.3718
PID1	-0.246824	3.51912	-6.87015	1.5467e-11	7.32093e-11	15.287
TERF2	-0.209292	5.02089	-6.86121	1.63954e-11	7.74079e-11	15.23
NMD3	0.263999	5.00173	6.84384	1.83573e-11	8.64525e-11	15.1195
KIF5B	0.330204	7.8009	6.84175	1.86077e-11	8.75216e-11	15.1062
DDX17	0.348486	4.51081	6.84048	1.87623e-11	8.81379e-11	15.0981
IMPACT	0.225215	3.5316	6.83858	1.89955e-11	8.91215e-11	15.0861
TARS	0.204042	4.05071	6.81257	2.24857e-11	1.05233e-10	14.9211
CRYZL1	0.263036	6.08006	6.80984	2.28862e-11	1.06974e-10	14.9039
PENK	0.817738	3.51776	6.80693	2.3321e-11	1.0887e-10	14.8855
GNB5	-0.335411	4.24994	-6.80128	2.419e-11	1.12506e-10	14.8497
APBA1	-0.34189	5.13502	-6.80045	2.43201e-11	1.12971e-10	14.8445
TMOD2	-0.267758	5.58607	-6.79612	2.50092e-11	1.15884e-10	14.8172
EPHB1	0.267271	3.41479	6.77461	2.87347e-11	1.32818e-10	14.6814
RNF41	-0.213401	3.8848	-6.76599	3.03754e-11	1.40056e-10	14.6272
BRD4	-0.250625	4.34924	-6.76371	3.08241e-11	1.4195e-10	14.6128
LPGAT1	0.338657	6.372	6.75322	3.29756e-11	1.513e-10	14.5469
ELAVL3	-0.32006	7.72922	-6.74443	3.48913e-11	1.59893e-10	14.4917
PYGB	-0.261574	4.2057	-6.74171	3.5505e-11	1.62507e-10	14.4747
DTX3	-0.218399	4.63289	-6.74114	3.56358e-11	1.62907e-10	14.4711
ATPIF1	-0.243956	7.13148	-6.73769	3.64341e-11	1.6615e-10	14.4494
RIN2	0.296255	4.7108	6.72695	3.90316e-11	1.77347e-10	14.3821
ELF2	0.223991	4.38141	6.70738	4.42388e-11	2.00521e-10	14.2598
USP21	0.212273	4.31271	6.70295	4.55106e-11	2.06036e-10	14.2321
ACVR2A	-0.244042	4.31673	-6.69303	4.84867e-11	2.18716e-10	14.1702
CKLF	0.208846	4.24298	6.68526	5.09493e-11	2.29548e-10	14.1218
ALG5	0.206026	3.64418	6.68107	5.23268e-11	2.35471e-10	14.0957
TUG1	0.21847	4.93718	6.68082	5.24118e-11	2.3557e-10	14.0941
ATP2B3	-0.250235	3.75781	-6.67517	5.43331e-11	2.43913e-10	14.059
WDR13	-0.285474	5.0724	-6.67138	5.56575e-11	2.4926e-10	14.0354
MTMR6	-0.214957	5.21822	-6.66969	5.6261e-11	2.51662e-10	14.0249
ZNF302	0.330044	5.54405	6.65465	6.19052e-11	2.7598e-10	13.9315
BCAP29	-0.260795	4.65521	-6.65461	6.19186e-11	2.7598e-10	13.9313
ZFAND6	0.220856	5.41002	6.65134	6.32176e-11	2.811e-10	13.911
ZNF706	0.312357	6.83869	6.63253	7.12262e-11	3.13731e-10	13.7945
CHL1	-0.362618	5.43576	-6.6268	7.38569e-11	3.24936e-10	13.7591
COX7B	-0.344765	7.5097	-6.62236	7.59648e-11	3.33426e-10	13.7316
SPTBN1	0.224365	4.86236	6.61797	7.81008e-11	3.424e-10	13.7046
ALPK1	0.242942	3.88359	6.61411	8.00315e-11	3.50454e-10	13.6807
CUEDC1	0.290578	3.88647	6.60533	8.45904e-11	3.69984e-10	13.6266
CTNNB1	0.308488	5.15732	6.6009	8.69912e-11	3.80041e-10	13.5993
RAD23B	-0.302492	5.02351	-6.58262	9.76095e-11	4.25932e-10	13.4868
AHSA2	0.27289	4.60445	6.58032	9.90307e-11	4.31631e-10	13.4727
DYNC1LI2	0.291377	7.84831	6.57543	1.02125e-10	4.44599e-10	13.4427
MAPK10	-0.325737	5.19989	-6.56693	1.07729e-10	4.67367e-10	13.3905
EPHA7	0.2025	3.11925	6.56336	1.10172e-10	4.77413e-10	13.3686
JAM3	0.379205	5.40291	6.55661	1.14942e-10	4.97505e-10	13.3273
NFASC	0.250301	5.22503	6.54181	1.26113e-10	5.43347e-10	13.2367
HABP4	-0.225466	4.80941	-6.52588	1.39328e-10	5.98217e-10	13.1395
ESF1	0.248768	4.03552	6.51021	1.53641e-10	6.5816e-10	13.044
SORBS1	0.31996	6.81234	6.50926	1.54552e-10	6.61306e-10	13.0383
MEF2D	-0.210169	4.67421	-6.50617	1.57559e-10	6.72636e-10	13.0195
TGFBR1	0.217343	3.59856	6.50064	1.63081e-10	6.95417e-10	12.9859
SYNGR2	0.270806	4.23643	6.45659	2.14409e-10	9.10146e-10	12.7189
DTNA	0.429272	6.00636	6.45634	2.14733e-10	9.10359e-10	12.7174
HNRNPUL2	-0.200553	6.01807	-6.45618	2.14946e-10	9.10359e-10	12.7164
MMD	0.351873	5.43321	6.45218	2.20334e-10	9.32123e-10	12.6923
SARS	-0.24248	6.02075	-6.45197	2.20631e-10	9.32326e-10	12.691
MBP	0.40486	7.21717	6.44817	2.25875e-10	9.52336e-10	12.6681
OSBPL8	0.321213	5.09444	6.43135	2.5061e-10	1.05544e-09	12.5667
TFRC	-0.333046	5.37626	-6.42162	2.66123e-10	1.11825e-09	12.5081
GNA14	-0.220001	3.66596	-6.41741	2.73117e-10	1.14636e-09	12.4828
KIF1C	0.329381	5.05259	6.4105	2.84997e-10	1.19488e-09	12.4413
FAM3C	-0.325241	5.61833	-6.40509	2.94634e-10	1.2339e-09	12.4089
LIN37	-0.202911	4.52261	-6.4025	2.99373e-10	1.25095e-09	12.3933
SEH1L	-0.32809	4.4594	-6.38933	3.24603e-10	1.35185e-09	12.3144
SREBF2	-0.232854	4.71392	-6.36177	3.84342e-10	1.59532e-09	12.1497
SMAD9	0.332455	4.17891	6.35925	3.90313e-10	1.61831e-09	12.1347
PITPNC1	0.247701	4.61044	6.34598	4.23266e-10	1.75299e-09	12.0557
AUTS2	0.256896	5.27454	6.33634	4.48918e-10	1.85718e-09	11.9983
THYN1	-0.228741	6.19755	-6.33184	4.61396e-10	1.9067e-09	11.9716
PTPLAD1	0.496396	6.95	6.31786	5.02394e-10	2.06472e-09	11.8886
PRKAR1A	0.283735	6.32842	6.31241	5.19311e-10	2.13191e-09	11.8563
LPHN3	-0.245344	5.06492	-6.30284	5.50395e-10	2.25704e-09	11.7997
REPS1	-0.25341	4.35914	-6.28816	6.01648e-10	2.45914e-09	11.7129
DOCK5	0.337279	4.33857	6.28693	6.06124e-10	2.47473e-09	11.7057
PTPN4	-0.231485	3.5556	-6.2776	6.41342e-10	2.61282e-09	11.6507
VPS35	-0.331426	6.35887	-6.26253	7.02508e-10	2.84961e-09	11.5619
SELT	0.255887	6.41752	6.24036	8.0296e-10	3.23256e-09	11.4317
PPP2R2D	-0.233174	4.01751	-6.23256	8.41569e-10	3.38073e-09	11.386
ONECUT2	0.240148	3.18584	6.2264	8.73269e-10	3.50056e-09	11.35
ME3	-0.24963	4.08259	-6.22344	8.88952e-10	3.55581e-09	11.3326
NCAM2	0.203893	3.49287	6.21548	9.32444e-10	3.72182e-09	11.2861
PLEKHA1	-0.246721	6.07499	-6.21475	9.3656e-10	3.73381e-09	11.2818
GSK3B	-0.239297	4.22515	-6.2115	9.5498e-10	3.79962e-09	11.2629
TEAD1	0.318714	4.06288	6.20161	1.01328e-09	4.01876e-09	11.2052
FOXO3	-0.257005	6.66047	-6.19844	1.0327e-09	4.09146e-09	11.1867
WIPF1	0.220548	3.76856	6.18719	1.10459e-09	4.36703e-09	11.1211
GAPDH	-0.229042	11.4901	-6.18179	1.14081e-09	4.48654e-09	11.0897
USP25	0.212905	4.34186	6.17616	1.17985e-09	4.6352e-09	11.057
CEPT1	0.208006	3.73641	6.17414	1.19409e-09	4.68623e-09	11.0453
TINF2	0.228186	5.51305	6.16411	1.26774e-09	4.95969e-09	10.987
SCRG1	0.272527	6.24251	6.16074	1.29344e-09	5.04967e-09	10.9675
STAT3	0.259309	4.60079	6.15507	1.33777e-09	5.21189e-09	10.9347
NDRG3	-0.404081	6.29826	-6.14751	1.39931e-09	5.44032e-09	10.8909
ANKRD36	0.244043	3.41606	6.14664	1.40657e-09	5.46287e-09	10.8859
CAPNS1	-0.320703	7.99461	-6.14535	1.4174e-09	5.49922e-09	10.8784
SGPP1	0.276194	4.83055	6.13976	1.4653e-09	5.66161e-09	10.846
PTPRS	-0.289479	4.49387	-6.13519	1.50555e-09	5.81113e-09	10.8197
WASL	-0.206101	4.13281	-6.11199	1.72743e-09	6.64696e-09	10.6859
P2RX7	0.384937	4.96834	6.10972	1.75082e-09	6.73004e-09	10.6728
TRIM8	0.203023	6.18384	6.1003	1.85097e-09	7.10043e-09	10.6187
RASL11B	-0.202031	2.99994	-6.07795	2.11174e-09	8.0677e-09	10.4904
VPS41	-0.209975	4.39833	-6.0701	2.21159e-09	8.41481e-09	10.4455
SMNDC1	0.25505	4.78031	6.06872	2.22965e-09	8.47492e-09	10.4376
RAP2A	-0.284168	7.07469	-6.05984	2.34904e-09	8.91447e-09	10.3868
COL4A5	0.450208	4.64309	6.05377	2.43424e-09	9.2245e-09	10.3522
KCNQ3	-0.279783	4.60645	-6.05279	2.44841e-09	9.26882e-09	10.3465
RCBTB1	0.261322	4.30154	6.05085	2.47636e-09	9.36514e-09	10.3355
HHLA3	0.204661	3.80407	6.03583	2.70429e-09	1.01801e-08	10.2498
ADI1	0.297115	4.98976	6.03126	2.77748e-09	1.04302e-08	10.2239
PITPNM3	-0.272953	3.98223	-6.02282	2.91805e-09	1.09361e-08	10.1759
EMP1	0.241134	3.487	6.01884	2.98663e-09	1.11819e-08	10.1533
INPP5F	-0.279336	5.79065	-6.00366	3.26317e-09	1.21808e-08	10.0672
MRPL19	0.229555	4.03934	5.99874	3.35796e-09	1.24972e-08	10.0393
HINT1	-0.215438	9.23856	-5.9771	3.80833e-09	1.40893e-08	9.91697
ZEB2	0.39293	5.77725	5.95335	4.37035e-09	1.61049e-08	9.78317
SAP30BP	0.212888	4.61806	5.93689	4.80631e-09	1.75731e-08	9.69077
GABRB3	-0.436949	4.67625	-5.93403	4.88649e-09	1.7814e-08	9.67469
MAP1B	-0.331363	9.77037	-5.93262	4.92636e-09	1.79245e-08	9.66679
EPB41L2	0.22664	4.54867	5.92682	5.09396e-09	1.84983e-08	9.63428
CAMK4	0.299122	3.78408	5.9194	5.31643e-09	1.92875e-08	9.59275
KAL1	0.330474	3.97555	5.91679	5.39674e-09	1.95599e-08	9.57818
LHFP	0.227632	5.09003	5.9033	5.83226e-09	2.09961e-08	9.50278
GLG1	0.244594	6.15407	5.89572	6.0915e-09	2.18454e-08	9.46053
CD44	0.25963	3.66956	5.88307	6.5499e-09	2.34444e-08	9.39005
GNA12	0.277891	5.65144	5.88028	6.65536e-09	2.37537e-08	9.37454
RASSF4	0.214395	4.12636	5.87823	6.7338e-09	2.3988e-08	9.36316
ARMC1	0.320059	6.67667	5.86313	7.34134e-09	2.61274e-08	9.27926
CHML	-0.281965	3.58995	-5.82222	9.26714e-09	3.27631e-08	9.05307
MAPRE3	-0.283165	4.22921	-5.81944	9.41501e-09	3.32545e-08	9.0377
PPM1H	-0.25096	4.76325	-5.77005	1.24487e-08	4.34776e-08	8.76661
GDI2	0.231572	7.668	5.75587	1.34831e-08	4.69589e-08	8.68916
POGK	0.261823	4.66197	5.74627	1.42304e-08	4.94236e-08	8.63682
SSTR1	-0.221588	2.95506	-5.74596	1.42554e-08	4.94644e-08	8.63512
MSN	0.290893	5.1512	5.74202	1.45742e-08	5.04306e-08	8.61366
NFIC	-0.272501	5.83505	-5.73432	1.52168e-08	5.25568e-08	8.57181
MAP2	-0.365152	7.53087	-5.73225	1.53944e-08	5.31212e-08	8.56056
EFCAB1	0.202186	3.11211	5.7157	1.68891e-08	5.8065e-08	8.47067
EIF5A2	-0.217704	3.1634	-5.69837	1.8605e-08	6.36138e-08	8.37683
NAPG	-0.32236	4.52762	-5.69254	1.9219e-08	6.55933e-08	8.34535
SMAD1	0.334395	5.06064	5.68903	1.95982e-08	6.68267e-08	8.3264
GALNT6	0.221391	3.45863	5.67696	2.0959e-08	7.12721e-08	8.26131
SYNJ1	-0.234382	4.39839	-5.66662	2.21988e-08	7.52148e-08	8.2056
ARMCX4	-0.205118	3.77295	-5.64778	2.46411e-08	8.29644e-08	8.10442
TCFL5	0.290511	5.1591	5.64313	2.52827e-08	8.49717e-08	8.07951
CHD1	0.21355	4.014	5.62686	2.76606e-08	9.26308e-08	7.99239
KCNA1	-0.314667	3.95017	-5.62229	2.83659e-08	9.48233e-08	7.96799
FKBP11	-0.211864	4.21362	-5.56222	3.94424e-08	1.30683e-07	7.64865
RNF170	0.254243	4.77145	5.54228	4.39748e-08	1.44804e-07	7.54332
ACSS3	0.213878	3.6485	5.53711	4.52286e-08	1.48671e-07	7.5161
ANP32E	0.425798	5.39208	5.52074	4.94379e-08	1.6208e-07	7.42995
PFKP	-0.363103	6.12128	-5.51117	5.20721e-08	1.7012e-07	7.3797
ZIC1	0.391544	4.55171	5.50705	5.32465e-08	1.73806e-07	7.35811
LZTFL1	-0.261175	4.42267	-5.49097	5.80858e-08	1.89272e-07	7.27392
ZNF148	0.256538	4.79979	5.47988	6.16678e-08	2.00073e-07	7.21601
BMPR1B	0.24269	4.33687	5.47536	6.31918e-08	2.04486e-07	7.19239
EPN1	-0.216507	4.60418	-5.47424	6.3574e-08	2.05545e-07	7.18656
KIAA0232	-0.218593	5.84465	-5.47302	6.3993e-08	2.06721e-07	7.1802
NEFM	-0.445514	5.55768	-5.4663	6.63492e-08	2.13963e-07	7.14522
RAB11FIP3	-0.223935	4.79621	-5.46243	6.77469e-08	2.18095e-07	7.12505
GSTA4	-0.272982	6.34535	-5.45204	7.16359e-08	2.29235e-07	7.07105
RPS6KA3	0.209984	4.09146	5.42977	8.0722e-08	2.5743e-07	6.95555
CD9	0.343621	5.8703	5.42743	8.17401e-08	2.60455e-07	6.94343
LRP3	-0.208977	4.22518	-5.41285	8.83631e-08	2.80603e-07	6.86809
PON2	0.256667	6.61858	5.39514	9.71083e-08	3.06608e-07	6.77684
NBEA	-0.471667	6.26727	-5.39511	9.71253e-08	3.06608e-07	6.77668
CLDND1	0.290919	6.93947	5.39434	9.75244e-08	3.0735e-07	6.77271
CHST1	-0.288754	4.92392	-5.38035	1.0505e-07	3.30232e-07	6.70086
SORT1	0.265295	7.27356	5.29482	1.64931e-07	5.0949e-07	6.26504
TSPAN5	-0.249081	5.30462	-5.29359	1.65996e-07	5.12356e-07	6.25882
NUCKS1	0.209626	6.66503	5.28831	1.70653e-07	5.25864e-07	6.2321
PRPS2	-0.245352	3.59987	-5.27389	1.8401e-07	5.65989e-07	6.15934
CYP26B1	-0.245837	2.94075	-5.269	1.88766e-07	5.79295e-07	6.13471
TMEM106B	0.333877	5.13798	5.25655	2.01417e-07	6.15595e-07	6.07209
GDAP1	-0.25936	4.6686	-5.24729	2.11354e-07	6.42819e-07	6.02561
TTC18	0.228819	3.24146	5.22236	2.40526e-07	7.27406e-07	5.90084
PHF21A	0.20432	4.9397	5.21919	2.44506e-07	7.38845e-07	5.88501
MNT	-0.208009	4.85397	-5.16368	3.25436e-07	9.76309e-07	5.60923
C11orf80	-0.20995	2.93737	-5.15393	3.42108e-07	1.02304e-06	5.56107
FAM63A	0.234857	5.94471	5.13175	3.83144e-07	1.13848e-06	5.45187
BACE1	0.281983	5.60773	5.11218	4.23285e-07	1.25378e-06	5.35585
SERPINB6	0.255202	4.98022	5.09082	4.71744e-07	1.39071e-06	5.25143
TMEM50A	0.261438	6.16723	5.06962	5.25111e-07	1.53835e-06	5.1482
SUV420H1	0.210894	5.37755	5.05969	5.52093e-07	1.61487e-06	5.09995
GNAI1	0.296922	7.23263	5.05861	5.55086e-07	1.62236e-06	5.09475
PIGK	0.217469	4.59827	5.05739	5.58517e-07	1.63111e-06	5.08881
PRMT8	-0.247348	3.8002	-5.0547	5.6613e-07	1.65206e-06	5.07578
CAMK1D	-0.297633	5.02439	-5.02722	6.49914e-07	1.88334e-06	4.94291
DCLK1	-0.38563	6.46308	-5.01307	6.97625e-07	2.01071e-06	4.87473
TMEM176B	0.235797	4.15061	4.98255	8.12268e-07	2.3268e-06	4.72835
SPAG16	0.208249	4.36673	4.97328	8.50546e-07	2.42902e-06	4.68406
PPP1CB	0.254415	8.39261	4.96766	8.7461e-07	2.49204e-06	4.65722
SH3PXD2A	0.222897	4.77961	4.9607	9.05294e-07	2.57359e-06	4.62406
FGF14	-0.250204	3.98185	-4.9428	9.89123e-07	2.79704e-06	4.53891
MARCKS	0.256149	6.96181	4.93393	1.03339e-06	2.91123e-06	4.49682
SNTG1	-0.202762	3.77613	-4.92301	1.09052e-06	3.05835e-06	4.44511
PGK1	-0.208739	5.26157	-4.89454	1.2541e-06	3.48062e-06	4.3108
APBB1IP	0.243115	4.04103	4.84831	1.57128e-06	4.32564e-06	4.09425
PRPF8	-0.205628	6.73128	-4.84428	1.60235e-06	4.40795e-06	4.07545
CA12	0.261371	3.14426	4.8393	1.64149e-06	4.51229e-06	4.05228
RNF19A	0.211978	5.39817	4.78566	2.12662e-06	5.78218e-06	3.80381
STAT1	-0.283715	4.2435	-4.74841	2.54187e-06	6.84658e-06	3.63277
HSPA5	0.257531	6.21012	4.74724	2.556e-06	6.86984e-06	3.62745
RYBP	0.208056	4.86025	4.74682	2.56122e-06	6.87892e-06	3.6255
TTLL7	0.323342	5.70023	4.70602	3.10931e-06	8.27969e-06	3.43966
SCN2B	-0.293323	4.90443	-4.69504	3.275e-06	8.67769e-06	3.38993
CNTN1	-0.289423	5.62393	-4.67043	3.67802e-06	9.69071e-06	3.27878
LMO3	-0.233702	6.54528	-4.66455	3.78109e-06	9.93431e-06	3.25232
CAMTA1	-0.307992	6.45418	-4.61883	4.683e-06	1.21927e-05	3.04758
HSP90AB1	-0.236239	10.3069	-4.61669	4.73002e-06	1.2298e-05	3.03802
HLA-DPB1	0.279314	4.35484	4.59825	5.15347e-06	1.32974e-05	2.95601
PPFIA2	-0.2262	4.5989	-4.58714	5.42605e-06	1.39527e-05	2.90673
AGPAT4	0.208236	3.99951	4.53406	6.93003e-06	1.76144e-05	2.6729
ITGB2	0.22941	3.43067	4.5196	7.4044e-06	1.87326e-05	2.60966
DNAJB14	-0.286464	5.62208	-4.50641	7.8644e-06	1.97745e-05	2.5521
ATP2A2	-0.223902	6.0223	-4.4946	8.29935e-06	2.07984e-05	2.50071
SLC25A46	-0.213485	5.57163	-4.47092	9.24178e-06	2.29908e-05	2.39805
USP9Y	-0.216695	3.04289	-4.46009	9.70606e-06	2.405e-05	2.35128
PPP1R3C	0.225903	5.13168	4.44996	1.01608e-05	2.51102e-05	2.30761
NETO2	0.297196	3.80859	4.37018	1.45245e-05	3.53116e-05	1.96704
YPEL5	-0.219051	7.60698	-4.28133	2.14824e-05	5.11641e-05	1.59458
ADAMTS1	0.33661	5.25534	4.27466	2.21167e-05	5.25411e-05	1.56692
NRIP3	-0.264769	5.29824	-4.26641	2.29261e-05	5.4395e-05	1.53275
TAF15	0.200948	4.93805	4.22228	2.77588e-05	6.53641e-05	1.35103
PCDH17	0.23217	6.76727	4.17149	3.4521e-05	8.0128e-05	1.14412
YPEL1	0.240997	3.57622	4.13791	3.98243e-05	9.18116e-05	1.00861
IL17RB	0.217904	4.80919	4.10718	4.53508e-05	0.000103786	0.885474
SLC9A7	0.282681	3.89442	4.02462	6.40287e-05	0.000144325	0.559087
DLG2	-0.215616	5.52634	-3.92438	9.65515e-05	0.00021352	0.171244
RBM6	0.297183	5.24576	3.75879	0.000186653	0.000398647	-0.44904
SPIN1	-0.213964	6.86235	-3.63522	0.000300481	0.000624654	-0.895252
XIST	0.262368	6.51094	3.60922	0.000331575	0.000686244	-0.98732
FGL2	0.202615	3.88114	3.58138	0.000368205	0.000757035	-1.08521
ZBTB38	0.224785	4.81291	3.5032	0.000492341	0.000991034	-1.35617
S100A10	0.200226	5.53616	3.46886	0.000558415	0.00111385	-1.47339
GLUL	-0.244449	7.71885	-3.45343	0.000590727	0.00117144	-1.5257
NTRK2	-0.237789	6.61991	-3.38637	0.000752418	0.00146875	-1.75038
ITPR1	-0.204269	4.57455	-3.28021	0.00109465	0.00208675	-2.0974
MAP4	-0.296845	6.95913	-3.23507	0.00127994	0.00241172	-2.24171
ATP8B1	-0.204823	4.48034	-3.17394	0.00157733	0.00293662	-2.4341
EGR1	-0.204733	5.25117	-3.03414	0.00251184	0.00451047	-2.86063
MCTP1	0.336866	5.35111	2.82912	0.00481659	0.00824192	-3.45238
NR1D2	0.22187	5.33375	2.73594	0.00639602	0.0107192	-3.708
