# Supplementary material for: Identification of the molecular subgroups in Alzheimer's disease by transcriptomic data
Source: Front Neurol. 2022 Sep 20;13:901179. doi: 10.3389/fneur.2022.901179 (PMC9530954; doi:10.3389/fneur.2022.901179)
Supplement: Supplementary File 3 — AD subgroups. [file Table_3.XLS]

ID	Subgroup
GSM2233534	1
GSM2233535	1
GSM2233537	2
GSM2233538	2
GSM2233539	3
GSM2233540	1
GSM2233541	1
GSM2233542	2
GSM2233544	2
GSM2233547	3
GSM2233549	1
GSM2233550	2
GSM2233551	1
GSM2233552	3
GSM2233555	3
GSM2233562	1
GSM2233569	1
GSM2233584	3
GSM2233585	2
GSM2233587	2
GSM2233588	2
GSM2233589	2
GSM2233590	1
GSM2233591	1
GSM2233593	2
GSM2233594	3
GSM2233599	3
GSM2233600	2
GSM2233602	2
GSM2233603	2
GSM2233604	2
GSM2233606	1
GSM2233607	2
GSM2233614	3
GSM2234574	2
GSM2234580	2
GSM2234583	2
GSM2234584	2
GSM2234585	1
GSM2234586	2
GSM2234588	2
GSM2234589	2
GSM2234591	1
GSM2234592	2
GSM2234593	2
GSM2234594	2
GSM2234595	2
GSM2234596	2
GSM2234598	1
GSM2234602	2
GSM2234606	2
GSM2234609	2
GSM2234611	2
GSM2234613	1
GSM2234614	1
GSM2234623	2
GSM2234631	1
GSM2234634	1
GSM2234636	2
GSM2234637	2
GSM2234640	2
GSM2234642	2
GSM2234643	1
GSM2234644	2
GSM2234645	2
GSM2234646	2
GSM2234647	2
GSM2234651	2
GSM2234654	1
GSM2234658	1
GSM2234660	2
GSM2234677	1
GSM2234691	1
GSM2234695	2
GSM2234696	3
GSM2234698	1
GSM2234701	1
GSM2234702	1
GSM2234703	1
GSM2234704	2
GSM2234705	1
GSM2234707	1
GSM2234708	2
GSM2234709	2
GSM2234710	2
GSM2234711	2
GSM2234712	1
GSM2234716	1
GSM2234722	2
GSM2234733	1
GSM2234744	1
GSM2234749	1
GSM2234753	1
GSM2234756	1
GSM2234757	1
GSM2234758	1
GSM2234759	2
GSM2234760	2
GSM2234761	1
GSM2234762	2
GSM2234763	1
GSM2234764	2
GSM2234765	1
GSM2234767	2
GSM2234772	2
GSM2234776	1
GSM2234779	2
GSM2234782	2
GSM2234784	1
GSM2234792	1
GSM2234802	1
GSM2234808	2
GSM2234809	3
GSM2234812	1
GSM2234817	2
GSM2234818	1
GSM2234819	3
GSM2234820	2
GSM2234821	2
GSM2234823	1
GSM2234824	2
GSM2234827	1
GSM2234828	2
GSM2234829	1
GSM2234831	2
GSM2234834	2
GSM2234837	1
GSM2234840	1
GSM2234842	1
GSM2234843	2
GSM2234845	2
GSM2234847	1
GSM2234854	2
GSM2234865	1
GSM2234868	1
GSM2234871	2
GSM2234875	1
GSM2234876	2
GSM2234877	2
GSM2234879	1
GSM2234881	1
GSM2234882	1
GSM2234883	2
GSM2234884	1
GSM2234885	2
GSM2234886	1
GSM2234888	2
GSM2234892	1
GSM2234896	2
GSM2234898	2
GSM2234900	2
GSM2234901	2
GSM2234903	3
GSM2234912	3
GSM2234919	1
GSM2234921	1
GSM2234923	1
GSM2234927	2
GSM2234929	2
GSM2234933	2
GSM2234934	2
GSM2234935	1
GSM2234936	2
GSM2234938	2
GSM2234939	1
GSM2234941	2
GSM2234942	2
GSM2234943	2
GSM2234944	2
GSM2234945	2
GSM2234946	1
GSM2234948	2
GSM2234953	2
GSM2234958	2
GSM2234961	2
GSM2234963	1
GSM2234982	2
GSM2234985	2
GSM2234990	3
GSM2234992	2
GSM2234994	2
GSM2234996	1
GSM2234997	2
GSM2234999	3
GSM2235001	2
GSM2235002	2
GSM2235003	2
GSM2235004	1
GSM2235005	1
GSM2235007	1
GSM2235009	2
GSM2235012	2
GSM2235014	1
GSM2235015	1
GSM2235017	2
GSM2235019	2
GSM2235022	3
GSM2235024	3
GSM2235031	1
GSM2235048	1
GSM2235052	2
GSM2235053	2
GSM2235055	2
GSM2235057	2
GSM2235058	2
GSM2235059	2
GSM2235060	2
GSM2235061	2
GSM2235062	1
GSM2235064	1
GSM2235069	2
GSM2235074	2
GSM2235076	1
GSM2235078	1
GSM2235087	2
GSM2235095	1
GSM2235097	1
GSM2235101	2
GSM2235104	2
GSM2235105	3
GSM2235107	2
GSM2235111	1
GSM2235112	2
GSM2235113	2
GSM2235115	2
GSM2235116	2
GSM2235117	2
GSM2235118	2
GSM2235119	2
GSM2235120	2
GSM2235122	2
GSM2235125	2
GSM2235129	2
GSM2235133	1
GSM2235134	1
GSM2235142	2
GSM2235149	1
GSM2235152	2
GSM2235154	2
GSM2235158	1
GSM2235159	1
GSM2235160	2
GSM2235162	2
GSM2235165	2
GSM2235166	2
GSM2235167	2
GSM2235168	2
GSM2235169	2
GSM2235170	1
GSM2235172	2
GSM2235176	2
GSM2235182	2
GSM2235184	2
GSM2235193	2
GSM2235199	1
GSM2235204	2
GSM2235207	3
GSM2235210	2
GSM2235214	2
GSM2235215	3
GSM2235216	2
GSM2235217	2
GSM2235219	2
GSM2235220	2
GSM2235221	2
GSM2235222	1
GSM2235224	2
GSM2235232	2
GSM2235234	2
GSM2235236	2
GSM2235246	2
GSM2235256	2
GSM2235259	2
GSM2235262	2
GSM2235266	2
GSM2235268	2
GSM2235269	2
GSM2235271	1
GSM2235272	2
GSM2235273	2
GSM2235275	2
GSM2235279	2
GSM2235287	2
GSM2235289	1
GSM2235298	2
GSM2235312	2
GSM2235315	1
GSM2235319	2
GSM2235320	3
GSM2235321	2
GSM2235323	1
GSM2235324	1
GSM2235326	1
GSM2235327	2
GSM2235329	1
GSM2235330	2
GSM2235331	2
GSM2235332	2
GSM2235333	2
GSM2235334	2
GSM2235336	2
GSM2235338	2
GSM2235345	2
GSM2235347	2
GSM2235355	2
GSM2235363	1
GSM2235365	3
GSM2235366	3
GSM2235369	3
GSM2235370	3
GSM2235371	2
GSM2235373	3
GSM2235375	3
GSM2235376	3
GSM2235377	3
GSM2235378	3
GSM2235379	3
GSM2235381	3
GSM2235391	3
GSM2235393	3
GSM2235395	3
GSM2235397	3
GSM2235404	3
GSM2235415	3
GSM2235418	1
GSM2235426	1
GSM2235427	3
GSM2235428	2
GSM2235429	2
GSM2235430	3
GSM2235432	2
GSM2235433	1
GSM2235434	2
GSM2235435	3
GSM2235437	1
GSM2235444	3
GSM2235446	3
GSM2235448	2
GSM2235449	1
GSM2235450	3
GSM2235452	3
GSM2235461	3
GSM2235476	3
GSM2235479	3
GSM2235480	3
GSM2235481	3
GSM2235482	2
GSM2235483	3
GSM2235484	3
GSM2235485	3
GSM2235486	3
GSM2235487	3
GSM2235488	3
GSM2235490	3
GSM2235495	3
GSM2235501	3
GSM2235503	3
GSM2235504	3
GSM2235512	3
GSM2235519	3
GSM2235521	3
GSM2235522	3
GSM2233623	2
GSM2233629	2
GSM2233632	2
GSM2233633	2
GSM2233634	1
GSM2233635	2
GSM2233637	2
GSM2233638	2
GSM2233640	1
GSM2233641	2
GSM2233642	2
GSM2233643	2
GSM2233644	2
GSM2233645	2
GSM2233647	2
GSM2233651	2
GSM2233655	2
GSM2233658	2
GSM2233660	2
GSM2233662	2
GSM2233663	1
GSM2233672	2
GSM2233680	1
GSM2233683	1
GSM2233685	2
GSM2233686	2
GSM2233689	1
GSM2233691	2
GSM2233692	1
GSM2233693	2
GSM2233694	2
GSM2233695	2
GSM2233696	2
GSM2233700	2
GSM2233703	2
GSM2233707	1
GSM2233709	2
GSM2233726	1
GSM2233740	1
GSM2233744	2
GSM2233745	3
GSM2233747	1
GSM2233750	1
GSM2233751	1
GSM2233752	1
GSM2233753	2
GSM2233754	1
GSM2233756	1
GSM2233757	2
GSM2233758	2
GSM2233759	2
GSM2233760	2
GSM2233761	1
GSM2233765	1
GSM2233771	2
GSM2233782	1
GSM2233793	1
GSM2233798	1
GSM2233802	1
GSM2233805	1
GSM2233806	1
GSM2233807	1
GSM2233808	2
GSM2233809	2
GSM2233810	1
GSM2233811	2
GSM2233812	2
GSM2233813	2
GSM2233814	1
GSM2233816	1
GSM2233821	2
GSM2233825	1
GSM2233828	2
GSM2233831	2
GSM2233833	1
GSM2233841	1
GSM2233851	1
GSM2233857	2
GSM2233858	3
GSM2233861	1
GSM2233866	2
GSM2233867	1
GSM2233868	1
GSM2233869	2
GSM2233870	2
GSM2233872	1
GSM2233873	2
GSM2233876	1
GSM2233877	2
GSM2233878	1
GSM2233880	2
GSM2233883	2
GSM2233886	1
GSM2233889	1
GSM2233891	1
GSM2233892	2
GSM2233894	2
GSM2233896	1
GSM2233903	2
GSM2233914	1
GSM2233917	1
GSM2233920	2
GSM2233924	1
GSM2233925	2
GSM2233926	2
GSM2233928	1
GSM2233930	1
GSM2233931	1
GSM2233932	2
GSM2233933	2
GSM2233934	2
GSM2233935	1
GSM2233937	2
GSM2233941	2
GSM2233945	2
GSM2233947	1
GSM2233949	2
GSM2233950	2
GSM2233952	1
GSM2233961	3
GSM2233968	1
GSM2233970	1
GSM2233972	1
GSM2233976	2
GSM2233978	1
GSM2233982	2
GSM2233983	2
GSM2233984	1
GSM2233985	2
GSM2233987	2
GSM2233988	1
GSM2233990	2
GSM2233991	2
GSM2233992	2
GSM2233993	2
GSM2233994	2
GSM2233995	1
GSM2233997	2
GSM2234002	2
GSM2234007	2
GSM2234010	2
GSM2234012	1
GSM2234031	2
GSM2234034	1
GSM2234039	3
GSM2234041	2
GSM2234043	2
GSM2234045	1
GSM2234046	1
GSM2234048	3
GSM2234050	2
GSM2234051	2
GSM2234052	2
GSM2234053	2
GSM2234054	1
GSM2234056	1
GSM2234058	2
GSM2234061	2
GSM2234063	1
GSM2234064	2
GSM2234066	2
GSM2234068	2
GSM2234071	3
GSM2234073	3
GSM2234080	1
GSM2234097	2
GSM2234101	2
GSM2234102	2
GSM2234104	2
GSM2234106	2
GSM2234107	2
GSM2234108	2
GSM2234109	2
GSM2234110	2
GSM2234111	1
GSM2234113	1
GSM2234118	2
GSM2234123	2
GSM2234125	1
GSM2234127	1
GSM2234136	2
GSM2234144	1
GSM2234146	1
GSM2234150	2
GSM2234153	2
GSM2234154	3
GSM2234156	2
GSM2234160	1
GSM2234161	2
GSM2234162	2
GSM2234164	2
GSM2234165	2
GSM2234166	2
GSM2234167	2
GSM2234168	2
GSM2234169	2
GSM2234171	2
GSM2234174	2
GSM2234178	2
GSM2234182	1
GSM2234183	2
GSM2234191	2
GSM2234198	1
GSM2234201	2
GSM2234203	2
GSM2234207	1
GSM2234208	1
GSM2234209	2
GSM2234211	2
GSM2234214	2
GSM2234215	2
GSM2234216	2
GSM2234217	2
GSM2234218	2
GSM2234219	1
GSM2234221	2
GSM2234225	2
GSM2234231	2
GSM2234233	2
GSM2234242	2
GSM2234248	1
GSM2234253	2
GSM2234256	3
GSM2234259	1
GSM2234263	2
GSM2234264	3
GSM2234265	2
GSM2234266	2
GSM2234268	2
GSM2234269	2
GSM2234270	2
GSM2234271	1
GSM2234273	1
GSM2234281	2
GSM2234283	2
GSM2234285	2
GSM2234295	2
GSM2234305	2
GSM2234308	2
GSM2234311	2
GSM2234315	2
GSM2234317	2
GSM2234318	2
GSM2234320	1
GSM2234321	2
GSM2234322	2
GSM2234324	2
GSM2234328	2
GSM2234336	2
GSM2234338	1
GSM2234347	1
GSM2234361	2
GSM2234364	1
GSM2234368	2
GSM2234369	3
GSM2234370	2
GSM2234372	2
GSM2234373	1
GSM2234375	1
GSM2234376	2
GSM2234378	1
GSM2234379	2
GSM2234380	2
GSM2234381	2
GSM2234382	2
GSM2234383	2
GSM2234385	2
GSM2234387	2
GSM2234394	2
GSM2234396	2
GSM2234404	2
GSM2234412	1
GSM2234414	3
GSM2234415	3
GSM2234418	3
GSM2234419	3
GSM2234420	2
GSM2234422	3
GSM2234424	3
GSM2234425	3
GSM2234426	3
GSM2234427	3
GSM2234428	3
GSM2234430	3
GSM2234440	3
GSM2234442	3
GSM2234444	3
GSM2234446	3
GSM2234453	3
GSM2234464	3
GSM2234467	1
GSM2234475	1
GSM2234476	3
GSM2234477	2
GSM2234478	1
GSM2234479	3
GSM2234481	2
GSM2234482	1
GSM2234483	2
GSM2234484	3
GSM2234486	1
GSM2234493	3
GSM2234495	3
GSM2234497	2
GSM2234498	1
GSM2234499	3
GSM2234501	3
GSM2234510	3
GSM2234525	3
GSM2234528	3
GSM2234529	3
GSM2234530	3
GSM2234531	2
GSM2234532	3
GSM2234533	3
GSM2234534	3
GSM2234535	3
GSM2234536	3
GSM2234537	3
GSM2234539	3
GSM2234544	3
GSM2234550	3
GSM2234552	3
GSM2234553	3
GSM2234561	3
GSM2234568	3
GSM2234570	3
GSM2234571	3
GSM726118	2
GSM726096	2
GSM726107	3
GSM726098	1
GSM726111	2
GSM726135	2
GSM726094	2
GSM726123	2
GSM726138	1
GSM726092	1
GSM726095	2
GSM726115	3
GSM726114	1
GSM726145	2
GSM726142	2
GSM726091	1
GSM726143	2
GSM726093	2
GSM726083	2
GSM726129	1
GSM726141	1
GSM726120	3
GSM726106	1
GSM726108	1
GSM726087	1
GSM726119	2
GSM726128	3
GSM726122	3
GSM726127	1
GSM726126	1
GSM726101	3
GSM21204	2
GSM21205	1
GSM21216	2
GSM21222	2
GSM21225	3
GSM21228	1
GSM21233	2
GSM21209	1
GSM21210	2
GSM21211	1
GSM21214	2
GSM21223	2
GSM21224	3
GSM21227	1
GSM21230	3
GSM21203	1
GSM21206	2
GSM21207	1
GSM21208	2
GSM21212	1
GSM21213	1
GSM21229	2
