# Supplementary material for: Identification of the molecular subgroups in Alzheimer's disease by transcriptomic data
Source: Front Neurol. 2022 Sep 20;13:901179. doi: 10.3389/fneur.2022.901179 (PMC9530954; doi:10.3389/fneur.2022.901179)
Supplement: Supplementary File 4 — GO and KEGG details. [file Table_4.XLSX]

## Sheet: KEGG
Cluster	ID	Description	GeneRatio	BgRatio	pvalue	p.adjust	qvalue	geneID	Count
I	hsa05171	Coronavirus disease - COVID-19	12/82	232/8095	3.24573e-06	0.000590722	0.000553482	RPL18/RPL35/RPL14/RPL35A/RPS19/RPL19/RPS27A/NFKBIA/RPS10/FAU/DDX58/VWF	12
I	hsa03010	Ribosome	9/82	158/8095	2.83948e-05	0.00258393	0.00242103	RPL18/RPL35/RPL14/RPL35A/RPS19/RPL19/RPS27A/RPS10/FAU	9
I	hsa04066	HIF-1 signaling pathway	6/82	109/8095	0.000792835	0.0480986	0.0450664	MKNK2/FLT1/TFRC/INSR/ANGPT2/EDN1	6
II	hsa04723	Retrograde endocannabinoid signaling	20/192	148/8095	2.27995e-10	5.95066e-08	4.91988e-08	MAPK9/GABRA1/KCNJ6/GNB5/ADCY1/GABRD/GRIA3/KCNJ3/RIMS1/CACNA1B/MAPK10/GABRB3/GRIA4/GABRB2/KCNJ9/NDUFS1/NDUFA10/GRIA2/ITPR1/GABRA4	20
II	hsa04728	Dopaminergic synapse	17/192	132/8095	1.15612e-08	1.50874e-06	1.24739e-06	MAPK9/GRIN2A/KCNJ6/GNB5/GRIA3/PPP2CA/KCNJ3/CACNA1B/MAPK10/PPP2R2D/GRIA4/KCNJ9/GRIA2/ITPR1/GSK3B/CAMK2G/PPP2R5E	17
II	hsa05033	Nicotine addiction	10/192	40/8095	2.0363e-08	1.77158e-06	1.46471e-06	GABRA1/GRIN2A/GABRD/GRIA3/CACNA1B/GABRB3/GRIA4/GABRB2/GRIA2/GABRA4	10
II	hsa05032	Morphine addiction	12/192	91/8095	1.37773e-06	8.98971e-05	7.43251e-05	GABRA1/KCNJ6/GNB5/ADCY1/GABRD/KCNJ3/PDE1A/CACNA1B/GABRB3/GABRB2/KCNJ9/GABRA4	12
II	hsa04713	Circadian entrainment	12/192	97/8095	2.74893e-06	0.000143494	0.000118638	GRIN2A/KCNJ6/GNB5/ADCY1/GRIA3/KCNJ3/ADCYAP1/GRIA4/KCNJ9/GRIA2/ITPR1/CAMK2G	12
II	hsa04727	GABAergic synapse	11/192	89/8095	7.30162e-06	0.000317621	0.000262602	GABRA1/KCNJ6/GNB5/ADCY1/GABRD/CACNA1B/GABRB3/GABRB2/GPHN/GLS/GABRA4	11
II	hsa04724	Glutamatergic synapse	12/192	114/8095	1.49769e-05	0.000558426	0.000461695	GRIN2A/DLGAP1/GNB5/ADCY1/GRIA3/SHANK2/KCNJ3/HOMER1/GRIA4/GRIA2/GLS/ITPR1	12
II	hsa04024	cAMP signaling pathway	14/192	219/8095	0.000687156	0.0222152	0.0183671	MAPK9/PAK1/GRIN2A/ADCY1/GRIA3/ATP2B2/ADCYAP1/MAPK10/ATP2B3/GRIA4/GRIA2/SSTR1/ADRB1/CAMK2G	14
II	hsa04261	Adrenergic signaling in cardiomyocytes	11/192	150/8095	0.000847245	0.0222152	0.0183671	ADCY1/PPP2CA/CACNG2/ATP2B2/PPP2R2D/ATP2B3/CACNA2D1/ADRB1/CAMK2G/PPP2R5E/CACNB4	11
II	hsa05022	Pathways of neurodegeneration - multiple diseases	23/192	476/8095	0.000851158	0.0222152	0.0183671	MAPK9/GRIN2A/SNCA/GRIA3/CACNA1B/CYCS/COX7B/PSMA5/MAPK10/COX5A/NEFM/GRIA4/NDUFS1/FZD3/IFT57/NDUFA10/PSMB4/VAPB/GRIA2/ITPR1/GSK3B/UQCRC2/CAMK2G	23
II	hsa04080	Neuroactive ligand-receptor interaction	18/192	341/8095	0.00118925	0.0257725	0.0213082	GLRB/GABRA1/HTR2A/GRIN2A/GABRD/GRIA3/ADCYAP1/GABRB3/GRIA4/GABRB2/MCHR1/GRIA2/SSTR1/CCKBR/ADRB1/OPRK1/THRB/GABRA4	18
II	hsa04360	Axon guidance	12/192	182/8095	0.00126745	0.0257725	0.0213082	PAK1/EPHA4/PAK3/SEMA4F/EFNA5/EPHA5/SLIT2/FZD3/SEMA6B/GSK3B/CAMK2G/CDC42	12
II	hsa05120	Epithelial cell signaling in Helicobacter pylori infection	7/192	70/8095	0.00128369	0.0257725	0.0213082	MAPK9/ATP6V1C1/PAK1/MAPK10/ATP6V1D/ATP6V0B/CDC42	7
II	hsa04726	Serotonergic synapse	9/192	115/8095	0.00158907	0.0296248	0.0244932	HTR2A/KCNJ6/GNB5/KCNJ3/CACNA1B/GABRB3/GABRB2/KCNJ9/ITPR1	9
II	hsa04070	Phosphatidylinositol signaling system	8/192	97/8095	0.00206275	0.0318147	0.0263037	INPP4A/CDS1/DGKQ/SYNJ1/INPP5F/MTMR6/ITPR1/DGKZ	8
II	hsa05020	Prion disease	15/192	273/8095	0.00206788	0.0318147	0.0263037	MAPK9/GRIN2A/CACNA1B/CYCS/COX7B/PSMA5/MAPK10/COX5A/NDUFS1/NDUFA10/EGR1/PSMB4/ITPR1/GSK3B/UQCRC2	15
II	hsa05017	Spinocerebellar ataxia	10/192	143/8095	0.00207222	0.0318147	0.0263037	MAPK9/GRIN2A/GRIA3/FGF14/CYCS/PSMA5/MAPK10/PSMB4/GRIA2/ITPR1	10
II	hsa04721	Synaptic vesicle cycle	7/192	78/8095	0.0024134	0.0336253	0.0278007	ATP6V1C1/RIMS1/CACNA1B/ATP6V1D/ATP6V0B/CPLX2/UNC13A	7
II	hsa05016	Huntington disease	16/192	306/8095	0.00244782	0.0336253	0.0278007	MAPK9/GRIA3/CACNA1B/CYCS/COX7B/PSMA5/MAPK10/COX5A/GRIA4/NDUFS1/IFT57/NDUFA10/PSMB4/GRIA2/ITPR1/UQCRC2	16
II	hsa04921	Oxytocin signaling pathway	10/192	154/8095	0.00355808	0.0463198	0.0382963	KCNJ6/ADCY1/KCNJ3/CACNG2/CACNA2D1/KCNJ9/ITPR1/CAMK1D/CAMK2G/CACNB4	10
II	hsa04932	Non-alcoholic fatty liver disease	10/192	155/8095	0.00372688	0.0463198	0.0382963	MAPK9/CYCS/COX7B/MAPK10/COX5A/NDUFS1/NDUFA10/GSK3B/UQCRC2/CDC42	10
II	hsa04012	ErbB signaling pathway	7/192	85/8095	0.00392501	0.0465649	0.0384989	MAPK9/PAK1/PAK3/MAPK10/SHC3/GSK3B/CAMK2G	7
II	hsa00190	Oxidative phosphorylation	9/192	134/8095	0.00448879	0.0498216	0.0411914	ATP6V1C1/CYCS/COX7B/ATP6V1D/COX5A/ATP6V0B/NDUFS1/NDUFA10/UQCRC2	9
II	hsa04020	Calcium signaling pathway	13/192	240/8095	0.00458129	0.0498216	0.0411914	HTR2A/GRIN2A/ADCY1/FGF9/ATP2B2/PDE1A/CACNA1B/ATP2B3/ITPR1/CCKBR/ADRB1/CAMK1D/CAMK2G	13
III	hsa04350	TGF-beta signaling pathway	11/226	94/8095	5.65961e-05	0.0090608	0.0089465	SMAD5/NEO1/SMURF2/SP1/ID4/ZFYVE16/SMAD1/ROCK1/TGFBR1/SMAD9/BMPR1B	11
III	hsa04670	Leukocyte transendothelial migration	12/226	114/8095	7.48826e-05	0.0090608	0.0089465	CTNNA3/RAP1A/OCLN/ARHGAP5/JAM2/JAM3/ROCK1/CLDN11/GNAI1/CTNNB1/ITGB2/MSN	12
III	hsa04390	Hippo signaling pathway	13/226	157/8095	0.000429943	0.0346821	0.0342446	SAV1/MPP5/PPP2R2A/CTNNA3/DLG1/SMAD1/CRB1/TGFBR1/CTNNB1/ITGB2/BMPR1B/SOX2/PPP1CB	13
III	hsa04550	Signaling pathways regulating pluripotency of stem cells	12/226	143/8095	0.000632161	0.0382458	0.0377633	LIFR/ZFHX3/SMAD5/FGFR2/ID4/SMAD1/STAT3/CTNNB1/SMAD9/BMPR1B/SOX2/IGF1R	12
III	hsa04514	Cell adhesion molecules	12/226	149/8095	0.000911494	0.0441163	0.0435598	CNTN2/NEO1/ITGB8/OCLN/NCAM2/JAM2/NCAM1/JAM3/CLDN11/GLG1/ITGB2/CADM1	12

## Sheet: GO-BP
Cluster	ID	Description	GeneRatio	BgRatio	pvalue	p.adjust	qvalue	geneID	Count
I	GO:0000184	nuclear-transcribed mRNA catabolic process, nonsense-mediated decay	9/144	120/18866	3.48597e-07	0.0010545	0.000920295	RPL18/RPL35/RPL14/RPL35A/RPS19/RPL19/RPS27A/RPS10/PNRC2	9
I	GO:0006614	SRP-dependent cotranslational protein targeting to membrane	8/144	105/18866	1.41589e-06	0.00189609	0.00165477	RPL18/RPL35/RPL14/RPL35A/RPS19/RPL19/RPS27A/RPS10	8
I	GO:0006613	cotranslational protein targeting to membrane	8/144	109/18866	1.88042e-06	0.00189609	0.00165477	RPL18/RPL35/RPL14/RPL35A/RPS19/RPL19/RPS27A/RPS10	8
I	GO:0019080	viral gene expression	10/144	195/18866	2.5554e-06	0.00193252	0.00168657	RPL18/RPL35/RPL14/RPL35A/RPS19/RPL19/RPS27A/RPS10/TRIM8/PTBP1	10
I	GO:0045047	protein targeting to ER	8/144	120/18866	3.87608e-06	0.0021391	0.00186685	RPL18/RPL35/RPL14/RPL35A/RPS19/RPL19/RPS27A/RPS10	8
I	GO:0000956	nuclear-transcribed mRNA catabolic process	10/144	210/18866	4.9496e-06	0.0021391	0.00186685	RPL18/RPL35/RPL14/RPL35A/RPS19/RPL19/RPS27A/RPS10/SAMD4B/PNRC2	10
I	GO:0072599	establishment of protein localization to endoplasmic reticulum	8/144	124/18866	4.94998e-06	0.0021391	0.00186685	RPL18/RPL35/RPL14/RPL35A/RPS19/RPL19/RPS27A/RPS10	8
I	GO:0019083	viral transcription	9/144	178/18866	9.23385e-06	0.00349155	0.00304717	RPL18/RPL35/RPL14/RPL35A/RPS19/RPL19/RPS27A/RPS10/TRIM8	9
I	GO:0006413	translational initiation	9/144	192/18866	1.69352e-05	0.00549732	0.00479766	RPL18/RPL35/RPL14/RPL35A/RPS19/RPL19/RPS27A/RPS10/EIF4EBP2	9
I	GO:0006401	RNA catabolic process	13/144	415/18866	1.8173e-05	0.00549732	0.00479766	RPL18/RPL35/RPL14/CARHSP1/RPL35A/RPS19/RPL19/RPS27A/RPS10/SLC11A1/ERN2/SAMD4B/PNRC2	13
I	GO:0070972	protein localization to endoplasmic reticulum	8/144	152/18866	2.20259e-05	0.0058637	0.00511741	RPL18/RPL35/RPL14/RPL35A/RPS19/RPL19/RPS27A/RPS10	8
I	GO:0035924	cellular response to vascular endothelial growth factor stimulus	6/144	75/18866	2.3261e-05	0.0058637	0.00511741	MYO1C/FLT1/NOTCH1/PRKD2/CADM4/DCN	6
I	GO:0006402	mRNA catabolic process	12/144	376/18866	3.22152e-05	0.00742242	0.00647775	RPL18/RPL35/RPL14/CARHSP1/RPL35A/RPS19/RPL19/RPS27A/RPS10/SLC11A1/SAMD4B/PNRC2	12
I	GO:0006612	protein targeting to membrane	9/144	210/18866	3.43517e-05	0.00742242	0.00647775	RPL18/RPL35/RPL14/RPL35A/RPS19/MYO1C/RPL19/RPS27A/RPS10	9
I	GO:0038084	vascular endothelial growth factor signaling pathway	5/144	51/18866	4.27923e-05	0.00862977	0.00753144	MYO1C/FLT1/PRKD2/CADM4/DCN	5
I	GO:0003158	endothelium development	7/144	135/18866	7.99971e-05	0.0151245	0.0131995	NOTCH1/F11R/ROBO4/PRKD2/NOTCH4/PTPRS/GSTM3	7
I	GO:0007219	Notch signaling pathway	8/144	195/18866	0.000128047	0.0215579	0.0188141	RPS19/NFKBIA/EPN1/BCL6/SREBF2/NOTCH1/LLGL1/NOTCH4	8
I	GO:0001885	endothelial cell development	5/144	64/18866	0.000128278	0.0215579	0.0188141	F11R/ROBO4/NOTCH4/PTPRS/GSTM3	5
I	GO:1902903	regulation of supramolecular fiber organization	11/144	373/18866	0.000139438	0.0222	0.0193746	TRIOBP/MYO1C/ARHGEF2/CFL1/SYNPO/ANKRD53/F11R/CDK5RAP2/RHOC/TAOK1/EDN1	11
I	GO:0008593	regulation of Notch signaling pathway	6/144	108/18866	0.000179905	0.0272107	0.0237475	NFKBIA/BCL6/SREBF2/NOTCH1/LLGL1/NOTCH4	6
I	GO:0045446	endothelial cell differentiation	6/144	117/18866	0.000278017	0.0400477	0.0349507	NOTCH1/F11R/ROBO4/NOTCH4/PTPRS/GSTM3	6
I	GO:0002064	epithelial cell development	8/144	221/18866	0.000300446	0.0413114	0.0360536	TRIOBP/NOTCH1/F11R/ROBO4/CST3/NOTCH4/PTPRS/GSTM3	8
I	GO:0043244	regulation of protein-containing complex disassembly	6/144	122/18866	0.000348302	0.0458093	0.039979	TRIOBP/ARHGEF2/CFL1/NES/INSR/TAOK1	6
I	GO:0035094	response to nicotine	4/144	45/18866	0.000380362	0.047484	0.0414406	CHRNB2/B2M/MSX1/EDN1	4
I	GO:0051495	positive regulation of cytoskeleton organization	8/144	230/18866	0.00039243	0.047484	0.0414406	MYO1C/CFL1/NES/SYNPO/ANKRD53/CDK5RAP2/RHOC/EDN1	8
II	GO:0042391	regulation of membrane potential	39/374	443/18866	5.92001e-15	1.78704e-11	1.49061e-11	GLRB/FGF12/GABRA1/GRIN2A/NRXN1/GABRD/GRIA3/SHANK2/SCN2A/KCNJ3/CACNG2/SCN2B/RIMS1/FGF14/CACNA1B/DLD/ADCYAP1/SCN8A/NEDD4L/GABRB3/SLC4A8/PTPN3/EHD3/CACNA2D1/GABRB2/KCNC1/YWHAH/NDUFS1/KCNB1/KCNA1/NLGN1/CNIH3/GSK3B/RIMS2/ADRB1/KCNA2/KCNQ3/CACNB4/GABRA4	39
II	GO:0050804	modulation of chemical synaptic transmission	39/374	454/18866	1.32278e-14	1.78704e-11	1.49061e-11	HTR2A/GRIN2A/DLGAP1/NRXN1/SNCA/ADCY1/EPHA4/SHANK2/PREPL/CACNG2/RAB11A/RIMS1/FGF14/CACNA1B/PRKCE/ADCYAP1/HOMER1/CLSTN2/DNM1L/SLC4A8/AKAP12/CPEB3/PPFIA2/YWHAH/KCNB1/RAB3B/JPH3/EIF4E/NISCH/LRP8/NLGN1/MAP1B/GSK3B/RIMS2/DGKZ/CPLX2/UNC13A/NCDN/APBA1	39
II	GO:0099177	regulation of trans-synaptic signaling	39/374	455/18866	1.42129e-14	1.78704e-11	1.49061e-11	HTR2A/GRIN2A/DLGAP1/NRXN1/SNCA/ADCY1/EPHA4/SHANK2/PREPL/CACNG2/RAB11A/RIMS1/FGF14/CACNA1B/PRKCE/ADCYAP1/HOMER1/CLSTN2/DNM1L/SLC4A8/AKAP12/CPEB3/PPFIA2/YWHAH/KCNB1/RAB3B/JPH3/EIF4E/NISCH/LRP8/NLGN1/MAP1B/GSK3B/RIMS2/DGKZ/CPLX2/UNC13A/NCDN/APBA1	39
II	GO:0099003	vesicle-mediated transport in synapse	27/374	220/18866	3.93258e-14	3.70842e-11	3.09328e-11	HTR2A/NRXN1/SNCA/SYN2/ADCY1/CADPS/PREPL/RAB11A/RIMS1/FGF14/VPS35/MAPK10/DNM1L/TRIM9/DGKQ/SLC4A8/RAB27B/PPFIA2/SYNJ1/RAB3B/BRSK2/NLGN1/GSK3B/RIMS2/CPLX2/UNC13A/APBA1	27
II	GO:0034765	regulation of ion transmembrane transport	38/374	489/18866	6.80551e-13	5.13408e-10	4.28246e-10	FGF12/GRIN2A/KCNJ6/SNCA/GNB5/GRIA3/SHANK2/SCN2A/KCNJ3/DPP6/CACNG2/SCN2B/FGF14/CACNA1B/MYO5A/PRKCE/HOMER1/SCN8A/NEDD4L/PTPN3/EHD3/CACNA2D1/GRIA4/KCNJ9/CAB39/KCNC1/YWHAH/HECW1/KCNB1/JPH3/KCNA1/GRIA2/NLGN1/CNIH3/KCNA2/KCNQ3/DLG2/CACNB4	38
II	GO:0032409	regulation of transporter activity	29/374	291/18866	9.62274e-13	6.0495e-10	5.04603e-10	FGF12/GRIN2A/SNCA/GNB5/NDFIP1/GRIA3/SHANK2/CACNG2/SCN2B/FGF14/MYO5A/PRKCE/HOMER1/NEDD4L/PTPN3/EHD3/CACNA2D1/GRIA4/CAB39/KCNC1/YWHAH/HECW1/JPH3/KCNA1/GRIA2/NLGN1/CNIH3/DLG2/CACNB4	29
II	GO:0022898	regulation of transmembrane transporter activity	28/374	276/18866	1.55575e-12	7.36856e-10	6.14629e-10	FGF12/GRIN2A/SNCA/GNB5/GRIA3/SHANK2/CACNG2/SCN2B/FGF14/MYO5A/PRKCE/HOMER1/NEDD4L/PTPN3/EHD3/CACNA2D1/GRIA4/CAB39/KCNC1/YWHAH/HECW1/JPH3/KCNA1/GRIA2/NLGN1/CNIH3/DLG2/CACNB4	28
II	GO:0099504	synaptic vesicle cycle	24/374	199/18866	1.56279e-12	7.36856e-10	6.14629e-10	HTR2A/NRXN1/SNCA/SYN2/ADCY1/CADPS/PREPL/RIMS1/FGF14/DNM1L/TRIM9/DGKQ/SLC4A8/RAB27B/PPFIA2/SYNJ1/RAB3B/BRSK2/NLGN1/GSK3B/RIMS2/CPLX2/UNC13A/APBA1	24
II	GO:0032412	regulation of ion transmembrane transporter activity	27/374	265/18866	3.56368e-12	1.49358e-09	1.24583e-09	FGF12/GRIN2A/GNB5/GRIA3/SHANK2/CACNG2/SCN2B/FGF14/MYO5A/PRKCE/HOMER1/NEDD4L/PTPN3/EHD3/CACNA2D1/GRIA4/CAB39/KCNC1/YWHAH/HECW1/JPH3/KCNA1/GRIA2/NLGN1/CNIH3/DLG2/CACNB4	27
II	GO:0016358	dendrite development	26/374	247/18866	4.29956e-12	1.62179e-09	1.35278e-09	SLC25A46/MARK1/EPHA4/PAK3/SHANK2/KALRN/BCL11A/DCLK1/MAP2/FEZF2/NEDD4L/DNM1L/CPEB3/PPFIA2/YWHAH/HECW1/LRP8/WASL/NLGN1/MAP1B/GSK3B/MAPK6/CAMK1D/PHACTR1/RAP2A/CDC42	26
II	GO:0050808	synapse organization	34/374	433/18866	8.92639e-12	3.06094e-09	2.5532e-09	GLRB/GABRA1/NRXN1/SNCA/SLC25A46/FRMPD4/EPHA4/PAK3/SHANK2/KALRN/CNKSR2/CACNG2/SEZ6L/GPM6A/MYO5A/VPS35/HOMER1/FLRT3/CLSTN2/EFNA5/DNM1L/GABRB3/GABRB2/PPFIA2/GPHN/ADD2/LRP8/WASL/NLGN1/MAP1B/UNC13A/DLG2/CACNB4/CDC42	34
II	GO:0098693	regulation of synaptic vesicle cycle	18/374	114/18866	1.05325e-11	3.31072e-09	2.76155e-09	HTR2A/NRXN1/SNCA/ADCY1/PREPL/RIMS1/FGF14/DNM1L/DGKQ/SLC4A8/PPFIA2/RAB3B/BRSK2/NLGN1/GSK3B/RIMS2/CPLX2/APBA1	18
II	GO:0006836	neurotransmitter transport	24/374	229/18866	3.21741e-11	9.33543e-09	7.78691e-09	SV2B/HTR2A/NRXN1/SNCA/SYN2/ADCY1/CADPS/PREPL/RIMS1/CACNA1B/LIN7B/SLC6A15/DNM1L/TRIM9/SLC4A8/PPFIA2/SYNJ1/RAB3B/NLGN1/GSK3B/RIMS2/CPLX2/UNC13A/APBA1	24
II	GO:0007269	neurotransmitter secretion	21/374	175/18866	4.39051e-11	1.10407e-08	9.20929e-09	HTR2A/NRXN1/SNCA/SYN2/ADCY1/CADPS/PREPL/RIMS1/CACNA1B/LIN7B/DNM1L/TRIM9/SLC4A8/PPFIA2/SYNJ1/NLGN1/GSK3B/RIMS2/CPLX2/UNC13A/APBA1	21
II	GO:0099643	signal release from synapse	21/374	175/18866	4.39051e-11	1.10407e-08	9.20929e-09	HTR2A/NRXN1/SNCA/SYN2/ADCY1/CADPS/PREPL/RIMS1/CACNA1B/LIN7B/DNM1L/TRIM9/SLC4A8/PPFIA2/SYNJ1/NLGN1/GSK3B/RIMS2/CPLX2/UNC13A/APBA1	21
II	GO:1904062	regulation of cation transmembrane transport	29/374	349/18866	8.4325e-11	1.98796e-08	1.65821e-08	FGF12/GRIN2A/SNCA/GNB5/GRIA3/SHANK2/DPP6/CACNG2/SCN2B/FGF14/MYO5A/PRKCE/HOMER1/NEDD4L/PTPN3/EHD3/CACNA2D1/GRIA4/CAB39/KCNC1/YWHAH/HECW1/JPH3/KCNA1/GRIA2/NLGN1/CNIH3/DLG2/CACNB4	29
II	GO:0016079	synaptic vesicle exocytosis	17/374	121/18866	2.65822e-10	5.89811e-08	4.91976e-08	HTR2A/SNCA/ADCY1/CADPS/PREPL/RIMS1/DNM1L/TRIM9/SLC4A8/PPFIA2/SYNJ1/NLGN1/GSK3B/RIMS2/CPLX2/UNC13A/APBA1	17
II	GO:0060078	regulation of postsynaptic membrane potential	18/374	144/18866	5.5916e-10	1.17175e-07	9.77386e-08	GLRB/GABRA1/GRIN2A/NRXN1/GABRD/GRIA3/SHANK2/RIMS1/FGF14/ADCYAP1/GABRB3/GABRB2/KCNA1/NLGN1/GSK3B/RIMS2/ADRB1/GABRA4	18
II	GO:0048813	dendrite morphogenesis	18/374	146/18866	7.02383e-10	1.39441e-07	1.16311e-07	EPHA4/PAK3/SHANK2/KALRN/DCLK1/MAP2/NEDD4L/DNM1L/PPFIA2/YWHAH/HECW1/LRP8/WASL/NLGN1/GSK3B/PHACTR1/RAP2A/CDC42	18
II	GO:2001257	regulation of cation channel activity	20/374	185/18866	8.40031e-10	1.5843e-07	1.3215e-07	FGF12/GRIN2A/GNB5/GRIA3/SHANK2/CACNG2/FGF14/MYO5A/HOMER1/EHD3/CACNA2D1/GRIA4/KCNC1/JPH3/KCNA1/GRIA2/NLGN1/CNIH3/DLG2/CACNB4	20
II	GO:0031346	positive regulation of cell projection organization	29/374	394/18866	1.45205e-09	2.60815e-07	2.17552e-07	PAK1/ATP8A2/EPHA4/PAK3/SHANK2/KALRN/RAB11A/RIMS1/GPM6A/CDC42EP3/ADCYAP1/EFNA5/NEDD4L/DNM1L/CNTN1/CPEB3/SLIT2/ATMIN/HDAC4/LRP8/WASL/NLGN1/MAP1B/NDEL1/RIMS2/MAPK6/CAMK1D/UNC13A/CDC42	29
II	GO:0001505	regulation of neurotransmitter levels	22/374	235/18866	1.87171e-09	3.07046e-07	2.56114e-07	HTR2A/NRXN1/SNCA/SYN2/ADCY1/CADPS/PREPL/RIMS1/CACNA1B/LIN7B/DNM1L/TRIM9/SLC4A8/PPFIA2/SYNJ1/RAB3B/NLGN1/GSK3B/RIMS2/CPLX2/UNC13A/APBA1	22
II	GO:0050773	regulation of dendrite development	18/374	155/18866	1.87223e-09	3.07046e-07	2.56114e-07	MARK1/EPHA4/PAK3/SHANK2/KALRN/BCL11A/NEDD4L/DNM1L/CPEB3/PPFIA2/YWHAH/HECW1/LRP8/NLGN1/GSK3B/MAPK6/CAMK1D/RAP2A	18
II	GO:0017157	regulation of exocytosis	21/374	222/18866	3.64845e-09	5.73415e-07	4.78299e-07	HTR2A/SNCA/ADCY1/CADPS/PREPL/RIMS1/DNM1L/TRIM9/SLC4A8/SCAMP5/RAB27B/PPFIA2/KCNB1/RAB3B/NLGN1/SYT13/GSK3B/RIMS2/STXBP6/CPLX2/APBA1	21
II	GO:0099173	postsynapse organization	18/374	173/18866	1.09219e-08	1.6479e-06	1.37455e-06	GLRB/NRXN1/FRMPD4/EPHA4/PAK3/SHANK2/KALRN/CNKSR2/VPS35/HOMER1/DNM1L/PPFIA2/GPHN/LRP8/WASL/NLGN1/DLG2/CDC42	18
II	GO:0010769	regulation of cell morphogenesis involved in differentiation	24/374	310/18866	1.49344e-08	2.16663e-06	1.80724e-06	PAK1/EPHA4/PAK3/KALRN/RAB11A/MAP2/FEZF2/SEMA4F/EFNA5/NEDD4L/DNM1L/PPFIA2/SLIT2/YWHAH/HECW1/BRSK2/LRP8/SEMA6B/NLGN1/MAP1B/GSK3B/NDEL1/RAP2A/CDC42	24
II	GO:0051588	regulation of neurotransmitter transport	15/374	120/18866	1.55354e-08	2.17036e-06	1.81035e-06	HTR2A/SNCA/ADCY1/PREPL/RIMS1/DNM1L/SLC4A8/PPFIA2/RAB3B/NLGN1/GSK3B/RIMS2/CPLX2/UNC13A/APBA1	15
II	GO:0007626	locomotory behavior	19/374	198/18866	1.61906e-08	2.18111e-06	1.81932e-06	GLRB/FGF12/OXR1/SLC25A46/EPHA4/KALRN/SEZ6L/CACNA1B/MYO5A/VPS35/PRKCE/FEZF2/VPS13A/INPP5F/CHL1/ANKH/EGR1/OPRK1/APBA1	19
II	GO:0010976	positive regulation of neuron projection development	23/374	290/18866	1.9151e-08	2.49096e-06	2.07777e-06	PAK1/ATP8A2/EPHA4/PAK3/SHANK2/KALRN/RAB11A/RIMS1/ADCYAP1/EFNA5/NEDD4L/DNM1L/CNTN1/CPEB3/SLIT2/LRP8/NLGN1/MAP1B/NDEL1/RIMS2/MAPK6/CAMK1D/UNC13A	23
II	GO:0106027	neuron projection organization	13/374	92/18866	3.22259e-08	4.05187e-06	3.37977e-06	EPHA4/PAK3/SHANK2/KALRN/VPS35/HOMER1/DNM1L/PPFIA2/LRP8/WASL/NLGN1/GSK3B/CDC42	13
II	GO:0007409	axonogenesis	30/374	482/18866	3.55662e-08	4.3276e-06	3.60976e-06	PAK1/NRXN3/NRXN1/ADCY1/ATP8A2/B4GALT6/SLC25A46/EPHA4/PAK3/RAB11A/DCLK1/MAP2/FLRT3/KIF3A/FEZF2/SEMA4F/EFNA5/LMTK2/EPHA5/SLIT2/RANBP9/CHL1/HSP90AB1/FZD3/BRSK2/SHC3/SEMA6B/MAP1B/GSK3B/NDEL1	30
II	GO:0048167	regulation of synaptic plasticity	18/374	191/18866	5.12665e-08	6.04304e-06	5.04064e-06	GRIN2A/ADCY1/EPHA4/SHANK2/RAB11A/RIMS1/FGF14/CPEB3/YWHAH/KCNB1/JPH3/NLGN1/MAP1B/GSK3B/RIMS2/CPLX2/UNC13A/NCDN	18
II	GO:2000300	regulation of synaptic vesicle exocytosis	12/374	80/18866	5.53817e-08	6.33029e-06	5.28025e-06	HTR2A/ADCY1/PREPL/RIMS1/DNM1L/SLC4A8/PPFIA2/NLGN1/GSK3B/RIMS2/CPLX2/APBA1	12
II	GO:0050806	positive regulation of synaptic transmission	17/374	172/18866	6.01454e-08	6.48196e-06	5.40676e-06	GRIN2A/NRXN1/ADCY1/EPHA4/SHANK2/CACNG2/RIMS1/PRKCE/ADCYAP1/CLSTN2/DNM1L/SLC4A8/RAB3B/NLGN1/GSK3B/RIMS2/UNC13A	17
II	GO:1990138	neuron projection extension	17/374	172/18866	6.01454e-08	6.48196e-06	5.40676e-06	PAK1/BCL11A/RAB11A/RIMS1/DCLK1/MAP2/FLRT3/SEMA4F/NEDD4L/SLIT2/HSP90AB1/SEMA6B/MAP1B/GSK3B/NDEL1/RIMS2/UNC13A	17
II	GO:0022604	regulation of cell morphogenesis	30/374	499/18866	7.64375e-08	8.00895e-06	6.68046e-06	PAK1/EPHA4/PAK3/KALRN/ALDOA/BCL11A/RAB11A/RIMS1/MAP2/CDC42EP3/FEZF2/SEMA4F/EFNA5/NEDD4L/DNM1L/PPFIA2/SLIT2/YWHAH/HECW1/BRSK2/LRP8/SEMA6B/NLGN1/MAP1B/GSK3B/NDEL1/RIMS2/UNC13A/RAP2A/CDC42	30
II	GO:0097061	dendritic spine organization	12/374	84/18866	9.67314e-08	9.86138e-06	8.22561e-06	EPHA4/PAK3/SHANK2/KALRN/VPS35/HOMER1/DNM1L/PPFIA2/LRP8/WASL/NLGN1/CDC42	12
II	GO:0007215	glutamate receptor signaling pathway	13/374	101/18866	1.00297e-07	9.9558e-06	8.30437e-06	GRIN2A/GRIA3/SHANK2/CACNG2/HOMER1/GRIA4/KCNB1/GRIA2/NLGN1/CNIH3/SSTR1/UNC13A/DLG2	13
II	GO:0010959	regulation of metal ion transport	26/374	396/18866	1.0541e-07	1.0195e-05	8.50391e-06	FGF12/HTR2A/SNCA/GNB5/DPP6/SCN2B/FGF14/CACNA1B/MYO5A/PRKCE/ADCYAP1/HOMER1/NEDD4L/CNTN1/PTPN3/EHD3/CACNA2D1/CAB39/KCNC1/MCHR1/YWHAH/HECW1/JPH3/KCNA1/CAMK2G/CACNB4	26
II	GO:1903305	regulation of regulated secretory pathway	16/374	162/18866	1.49169e-07	1.40666e-05	1.17333e-05	HTR2A/ADCY1/PREPL/RIMS1/DNM1L/TRIM9/SLC4A8/SCAMP5/PPFIA2/KCNB1/NLGN1/SYT13/GSK3B/RIMS2/CPLX2/APBA1	16
II	GO:0046928	regulation of neurotransmitter secretion	13/374	106/18866	1.78872e-07	1.64562e-05	1.37265e-05	HTR2A/ADCY1/PREPL/RIMS1/DNM1L/SLC4A8/PPFIA2/NLGN1/GSK3B/RIMS2/CPLX2/UNC13A/APBA1	13
II	GO:0060997	dendritic spine morphogenesis	10/374	62/18866	3.57273e-07	3.20865e-05	2.67641e-05	EPHA4/PAK3/SHANK2/KALRN/DNM1L/PPFIA2/LRP8/WASL/NLGN1/CDC42	10
II	GO:0048814	regulation of dendrite morphogenesis	12/374	95/18866	3.84773e-07	3.37526e-05	2.81539e-05	EPHA4/PAK3/KALRN/NEDD4L/DNM1L/PPFIA2/YWHAH/HECW1/LRP8/NLGN1/GSK3B/RAP2A	12
II	GO:0035249	synaptic transmission, glutamatergic	12/374	96/18866	4.31992e-07	3.63875e-05	3.03517e-05	HTR2A/NRXN1/SHANK2/CACNG2/ADCYAP1/HOMER1/SHC3/GRIA2/NLGN1/CNIH3/DGKZ/UNC13A	12
II	GO:0099601	regulation of neurotransmitter receptor activity	11/374	79/18866	4.34104e-07	3.63875e-05	3.03517e-05	GRIN2A/DLGAP1/GRIA3/SHANK2/CACNG2/HOMER1/GRIA4/GRIA2/NLGN1/CNIH3/DLG2	11
II	GO:1900449	regulation of glutamate receptor signaling pathway	10/374	64/18866	4.85918e-07	3.98453e-05	3.32359e-05	GRIN2A/GRIA3/SHANK2/CACNG2/GRIA4/GRIA2/NLGN1/CNIH3/UNC13A/DLG2	10
II	GO:0045666	positive regulation of neuron differentiation	24/374	380/18866	6.63131e-07	5.32198e-05	4.43919e-05	PAK1/ATP8A2/EPHA4/PAK3/SHANK2/KALRN/RAB11A/RIMS1/ADCYAP1/FEZF2/EFNA5/NEDD4L/DNM1L/CNTN1/CPEB3/SLIT2/LRP8/NLGN1/MAP1B/NDEL1/RIMS2/MAPK6/CAMK1D/UNC13A	24
II	GO:0060996	dendritic spine development	12/374	102/18866	8.39785e-07	6.59931e-05	5.50464e-05	EPHA4/PAK3/SHANK2/KALRN/DNM1L/CPEB3/PPFIA2/LRP8/WASL/NLGN1/MAPK6/CDC42	12
II	GO:1902414	protein localization to cell junction	12/374	105/18866	1.15019e-06	8.85412e-05	7.38543e-05	MAPK9/GRIN2A/NRXN1/CACNG2/RAB11A/VPS35/MAPK10/KIF3A/RAB27B/GPHN/NLGN1/DLG2	12
II	GO:0060560	developmental growth involved in morphogenesis	18/374	236/18866	1.20721e-06	9.10722e-05	7.59655e-05	PAK1/BCL11A/RAB11A/RIMS1/DCLK1/MAP2/FLRT3/SEMA4F/EFNA5/NEDD4L/SLIT2/HSP90AB1/SEMA6B/MAP1B/GSK3B/NDEL1/RIMS2/UNC13A	18
II	GO:0048588	developmental cell growth	18/374	237/18866	1.28312e-06	9.49008e-05	7.9159e-05	PAK1/BCL11A/RAB11A/RIMS1/DCLK1/MAP2/FLRT3/SEMA4F/EFNA5/NEDD4L/SLIT2/HSP90AB1/SEMA6B/MAP1B/GSK3B/NDEL1/RIMS2/UNC13A	18
II	GO:0051899	membrane depolarization	11/374	91/18866	1.83859e-06	0.000133368	0.000111246	FGF12/SCN2A/CACNG2/SCN2B/CACNA1B/SCN8A/NEDD4L/PTPN3/CACNA2D1/YWHAH/CACNB4	11
II	GO:0060999	positive regulation of dendritic spine development	8/374	44/18866	2.10268e-06	0.000149647	0.000124825	PAK3/SHANK2/KALRN/DNM1L/CPEB3/LRP8/NLGN1/MAPK6	8
II	GO:0070838	divalent metal ion transport	26/374	471/18866	2.82955e-06	0.00019765	0.000164864	HTR2A/GRIN2A/SNCA/GNB5/FAM155A/CACNG2/ATP2B2/FGF14/CACNA1B/GPM6A/MYO5A/PRKCE/HOMER1/DNM1L/ATP2B3/EHD3/CACNA2D1/MCHR1/PANX1/JPH3/ITPR1/TUSC3/SLC30A9/ANXA6/CAMK2G/CACNB4	26
II	GO:0060998	regulation of dendritic spine development	10/374	78/18866	3.15582e-06	0.000216432	0.000180531	EPHA4/PAK3/SHANK2/KALRN/DNM1L/CPEB3/PPFIA2/LRP8/NLGN1/MAPK6	10
II	GO:0050807	regulation of synapse organization	17/374	229/18866	3.44877e-06	0.000228753	0.000190808	NRXN1/SNCA/FRMPD4/EPHA4/PAK3/KALRN/GPM6A/VPS35/HOMER1/FLRT3/CLSTN2/EFNA5/DNM1L/PPFIA2/LRP8/NLGN1/CDC42	17
II	GO:0030534	adult behavior	13/374	137/18866	3.45676e-06	0.000228753	0.000190808	GLRB/FGF12/HTR2A/NRXN3/NRXN1/OXR1/EPHA4/SHANK2/KALRN/SEZ6L/HOMER1/INPP5F/CHL1	13
II	GO:0072511	divalent inorganic cation transport	26/374	478/18866	3.69738e-06	0.000240457	0.000200571	HTR2A/GRIN2A/SNCA/GNB5/FAM155A/CACNG2/ATP2B2/FGF14/CACNA1B/GPM6A/MYO5A/PRKCE/HOMER1/DNM1L/ATP2B3/EHD3/CACNA2D1/MCHR1/PANX1/JPH3/ITPR1/TUSC3/SLC30A9/ANXA6/CAMK2G/CACNB4	26
II	GO:0018105	peptidyl-serine phosphorylation	20/374	310/18866	4.15835e-06	0.00026155	0.000218165	MAPK9/PAK1/SNCA/MARK1/NLK/DCLK1/PRKCE/DGKQ/PDK3/GGNBP2/LMTK2/CAB39/INPP5F/HSP90AB1/BRSK2/BAG4/GSK3B/TTBK2/MAST4/CAMK1D	20
II	GO:0007416	synapse assembly	15/374	184/18866	4.16038e-06	0.00026155	0.000218165	GABRA1/NRXN1/SNCA/SLC25A46/SHANK2/GPM6A/VPS35/FLRT3/CLSTN2/EFNA5/GABRB3/GABRB2/ADD2/NLGN1/MAP1B	15
II	GO:0070588	calcium ion transmembrane transport	20/374	312/18866	4.58034e-06	0.00028323	0.000236249	HTR2A/GRIN2A/SNCA/GNB5/FAM155A/CACNG2/ATP2B2/FGF14/CACNA1B/GPM6A/MYO5A/PRKCE/ATP2B3/EHD3/CACNA2D1/PANX1/JPH3/ITPR1/ANXA6/CACNB4	20
II	GO:0050769	positive regulation of neurogenesis	26/374	485/18866	4.80302e-06	0.000291254	0.000242942	PAK1/ATP8A2/EPHA4/PAK3/SHANK2/KALRN/RAB11A/RIMS1/ADCYAP1/FEZF2/EFNA5/NEDD4L/DNM1L/CNTN1/CPEB3/SLIT2/FZD3/LRP8/NLGN1/MAP1B/NDEL1/RIMS2/LIG4/MAPK6/CAMK1D/UNC13A	26
II	GO:0006816	calcium ion transport	24/374	426/18866	4.86452e-06	0.000291254	0.000242942	HTR2A/GRIN2A/SNCA/GNB5/FAM155A/CACNG2/ATP2B2/FGF14/CACNA1B/GPM6A/MYO5A/PRKCE/HOMER1/DNM1L/ATP2B3/EHD3/CACNA2D1/MCHR1/PANX1/JPH3/ITPR1/ANXA6/CAMK2G/CACNB4	24
II	GO:0017156	calcium-ion regulated exocytosis	9/374	65/18866	5.15686e-06	0.000303932	0.000253517	SYN2/CADPS/RIMS1/TRIM9/SCAMP5/KCNB1/SYT13/RIMS2/UNC13A	9
II	GO:0042752	regulation of circadian rhythm	12/374	122/18866	5.65729e-06	0.000328297	0.00027384	MAPK9/ADCY1/FBXW7/OPN3/MAPK10/PSPC1/ATG7/NLGN1/GSK3B/ADRB1/RORB/KCNA2	12
II	GO:0050803	regulation of synapse structure or activity	17/374	240/18866	6.46571e-06	0.000369525	0.00030823	NRXN1/SNCA/FRMPD4/EPHA4/PAK3/KALRN/GPM6A/VPS35/HOMER1/FLRT3/CLSTN2/EFNA5/DNM1L/PPFIA2/LRP8/NLGN1/CDC42	17
II	GO:0035418	protein localization to synapse	10/374	85/18866	6.94018e-06	0.000390722	0.000325911	GRIN2A/NRXN1/CACNG2/RAB11A/VPS35/MAPK10/RAB27B/GPHN/NLGN1/DLG2	10
II	GO:0010763	positive regulation of fibroblast migration	5/374	15/18866	7.60041e-06	0.000421599	0.000351666	PAK1/PAK3/PRKCE/AKAP12/BAG4	5
II	GO:0051258	protein polymerization	19/374	300/18866	9.41506e-06	0.00051469	0.000429315	PAK1/ARPC5L/SNCA/PAK3/MKKS/MAP2/CDC42EP3/PRKCE/DNM1L/SLIT2/RANBP9/ADD2/TMOD2/CLIP3/BAG4/WASL/MAP1B/NDEL1/TUBGCP5	19
II	GO:0030705	cytoskeleton-dependent intracellular transport	15/374	200/18866	1.1451e-05	0.000617047	0.000514693	MYO5A/MAP2/KIF3A/LRPPRC/HOOK1/RAB27B/PPFIA2/ARL8B/IFT57/WASL/MAP1B/NDEL1/DLG2/APBA1/CDC42	15
II	GO:2000649	regulation of sodium ion transmembrane transporter activity	8/374	55/18866	1.19461e-05	0.000629357	0.000524962	FGF12/SCN2B/FGF14/PRKCE/NEDD4L/PTPN3/YWHAH/HECW1	8
II	GO:0018209	peptidyl-serine modification	20/374	333/18866	1.20132e-05	0.000629357	0.000524962	MAPK9/PAK1/SNCA/MARK1/NLK/DCLK1/PRKCE/DGKQ/PDK3/GGNBP2/LMTK2/CAB39/INPP5F/HSP90AB1/BRSK2/BAG4/GSK3B/TTBK2/MAST4/CAMK1D	20
II	GO:0051966	regulation of synaptic transmission, glutamatergic	9/374	73/18866	1.3624e-05	0.00070397	0.000587199	HTR2A/NRXN1/SHANK2/CACNG2/ADCYAP1/HOMER1/NLGN1/DGKZ/UNC13A	9
II	GO:0051648	vesicle localization	16/374	229/18866	1.43249e-05	0.000730185	0.000609065	SYN2/BBS7/MKKS/RAB11A/MYO5A/MAP2/KIF3A/KLHL12/RAB27B/PPFIA2/SYNJ1/BRSK2/WASL/NLGN1/CNIH3/NDEL1	16
II	GO:0046034	ATP metabolic process	19/374	311/18866	1.56343e-05	0.000776771	0.000647924	HTR2A/SNCA/PGK1/AK5/ALDOA/CYCS/COX7B/SEH1L/DLD/ADCYAP1/OLA1/DNM1L/COX5A/NUP93/NDUFS1/HDAC4/NDUFA10/RANBP2/UQCRC2	19
II	GO:0042176	regulation of protein catabolic process	22/374	397/18866	1.56508e-05	0.000776771	0.000647924	MAPK9/GRIN2A/SNCA/NDFIP1/BBS7/FBXW7/EPHA4/UCHL5/VPS35/RAD23B/NEDD4L/GPLD1/PTPN3/ATG7/HECW1/HSP90AB1/UBQLN2/BAG5/BRSK2/GSK3B/RNF41/USP14	22
II	GO:1990778	protein localization to cell periphery	20/374	340/18866	1.62507e-05	0.000796072	0.000664023	GRIN2A/PREPL/DPP6/CACNG2/RAB11A/MYO5A/VPS35/PRKCE/MAPK10/LIN7B/LZTFL1/EHD3/GPHN/KCNB1/RAB3B/CLIP3/BAG4/TSPAN5/RAP2A/DLG2	20
II	GO:1900006	positive regulation of dendrite development	9/374	75/18866	1.70225e-05	0.000823192	0.000686644	EPHA4/PAK3/SHANK2/KALRN/DNM1L/CPEB3/LRP8/NLGN1/MAPK6	9
II	GO:0001508	action potential	12/374	138/18866	1.9983e-05	0.000954124	0.000795858	FGF12/SCN2A/KCNJ3/SCN2B/SCN8A/NEDD4L/PTPN3/CACNA2D1/YWHAH/KCNB1/KCNA1/KCNA2	12
II	GO:0050770	regulation of axonogenesis	14/374	186/18866	2.14965e-05	0.00101356	0.000845437	PAK1/EPHA4/PAK3/RAB11A/MAP2/FEZF2/SEMA4F/EFNA5/SLIT2/BRSK2/SEMA6B/MAP1B/GSK3B/NDEL1	14
II	GO:1903539	protein localization to postsynaptic membrane	7/374	44/18866	2.31714e-05	0.00107904	0.000900056	GRIN2A/CACNG2/RAB11A/VPS35/MAPK10/GPHN/DLG2	7
II	GO:1900034	regulation of cellular response to heat	9/374	79/18866	2.60196e-05	0.0011969	0.000998363	SEH1L/NUP93/HSP90AB1/BAG5/RANBP2/BAG4/HSPH1/GSK3B/CAMK2G	9
II	GO:0031333	negative regulation of protein-containing complex assembly	12/374	142/18866	2.66077e-05	0.00120921	0.00100863	LMO4/SNCA/MKKS/VPS35/MAP2/TRIM9/SLIT2/ADD2/TMOD2/CLIP3/GSK3B/CDC42	12
II	GO:0032535	regulation of cellular component size	21/374	383/18866	2.85267e-05	0.00128099	0.0010685	PAK1/ARPC5L/PAK3/MKKS/RAB11A/MAP2/CDC42EP3/PRKCE/SEMA4F/EFNA5/SLIT2/ADD2/HSP90AB1/RAB3B/TMOD2/BAG4/SEMA6B/WASL/MAP1B/GSK3B/NDEL1	21
II	GO:0098661	inorganic anion transmembrane transport	11/374	121/18866	2.92134e-05	0.00129639	0.00108135	GLRB/GABRA1/GABRD/SLC25A3/GABRB3/SLC4A8/GABRB2/SLC20A1/ANKH/PCYOX1/GABRA4	11
II	GO:0048675	axon extension	11/374	123/18866	3.40413e-05	0.00149307	0.0012454	PAK1/RAB11A/DCLK1/MAP2/SEMA4F/SLIT2/HSP90AB1/SEMA6B/MAP1B/GSK3B/NDEL1	11
II	GO:0043254	regulation of protein-containing complex assembly	23/374	449/18866	3.47859e-05	0.00150819	0.00125802	MAPK9/PAK1/ARPC5L/LMO4/SNCA/PAK3/MKKS/VPS35/MAP2/CDC42EP3/PRKCE/CAND1/TRIM9/SLIT2/ADD2/TMOD2/CLIP3/BAG4/WASL/MAP1B/GSK3B/STXBP6/CDC42	23
II	GO:0070997	neuron death	20/374	360/18866	3.67168e-05	0.00157382	0.00131276	SNCA/OXR1/FBXW7/PAK3/SCN2A/VPS35/GABRB3/ATG7/GABRB2/NQO2/CHL1/HSP90AB1/KCNB1/BAG5/HDAC4/EGR1/GSK3B/LIG4/THRB/CDC42	20
II	GO:0061001	regulation of dendritic spine morphogenesis	7/374	48/18866	4.15929e-05	0.00172782	0.00144121	EPHA4/PAK3/KALRN/DNM1L/PPFIA2/LRP8/NLGN1	7
II	GO:0062237	protein localization to postsynapse	7/374	48/18866	4.15929e-05	0.00172782	0.00144121	GRIN2A/CACNG2/RAB11A/VPS35/MAPK10/GPHN/DLG2	7
II	GO:1902305	regulation of sodium ion transmembrane transport	8/374	65/18866	4.16838e-05	0.00172782	0.00144121	FGF12/SCN2B/FGF14/PRKCE/NEDD4L/PTPN3/YWHAH/HECW1	8
II	GO:0010469	regulation of signaling receptor activity	13/374	174/18866	4.55305e-05	0.00184668	0.00154036	GRIN2A/DLGAP1/FBXW7/GRIA3/SHANK2/CACNG2/HOMER1/GRIA4/GRIA2/NLGN1/CNIH3/LRPAP1/DLG2	13
II	GO:0035725	sodium ion transmembrane transport	13/374	174/18866	4.55305e-05	0.00184668	0.00154036	FGF12/SCN2A/SCN2B/FGF14/PRKCE/SCN8A/NEDD4L/SLC6A15/SLC4A8/PTPN3/YWHAH/HECW1/SLC20A1	13
II	GO:0016311	dephosphorylation	24/374	492/18866	5.12415e-05	0.0020562	0.00171513	INPP4A/PPM1E/PPP2CA/LRRC2/CYCS/PPP2R2D/GPLD1/LMTK2/TIPRL/RIMBP2/PTPN3/SYNJ1/INPP5F/HSP90AB1/PPME1/MTMR6/PTPN4/BAG4/GSK3B/PPM1H/PHACTR1/DLG2/CAMK2G/PPP2R5E	24
II	GO:0099175	regulation of postsynapse organization	10/374	107/18866	5.30014e-05	0.00210443	0.00175536	NRXN1/EPHA4/PAK3/KALRN/VPS35/HOMER1/DNM1L/PPFIA2/LRP8/NLGN1	10
II	GO:0032402	melanosome transport	5/374	22/18866	5.94448e-05	0.00233568	0.00194825	BBS7/MKKS/RAB11A/MYO5A/RAB27B	5
II	GO:0032271	regulation of protein polymerization	15/374	231/18866	6.15202e-05	0.00237773	0.00198332	PAK1/ARPC5L/SNCA/PAK3/MKKS/MAP2/CDC42EP3/PRKCE/SLIT2/ADD2/TMOD2/CLIP3/BAG4/WASL/MAP1B	15
II	GO:0002028	regulation of sodium ion transport	9/374	88/18866	6.17757e-05	0.00237773	0.00198332	FGF12/SCN2B/FGF14/PRKCE/NEDD4L/CNTN1/PTPN3/YWHAH/HECW1	9
II	GO:0060047	heart contraction	17/374	287/18866	6.40848e-05	0.0024417	0.00203668	FGF12/KCNJ3/CACNG2/ATP2B2/SCN2B/CACNA1B/NEDD4L/DNM1L/ATP2B3/EHD3/CACNA2D1/HDAC4/ITPR1/ADRB1/THRB/CACNB4/CDC42	17
II	GO:0035637	multicellular organismal signaling	14/374	206/18866	6.60999e-05	0.00249329	0.00207971	FGF12/SCN2A/KCNJ3/CACNG2/ATP2B2/SCN2B/SCN8A/ATP2B3/EHD3/CACNA2D1/KCNA1/ITPR1/KCNA2/CACNB4	14
II	GO:0021955	central nervous system neuron axonogenesis	6/374	36/18866	6.86775e-05	0.00253972	0.00211844	B4GALT6/EPHA4/DCLK1/SLIT2/HSP90AB1/NDEL1	6
II	GO:2000310	regulation of NMDA receptor activity	6/374	36/18866	6.86775e-05	0.00253972	0.00211844	GRIN2A/GRIA3/GRIA4/GRIA2/NLGN1/DLG2	6
II	GO:0010770	positive regulation of cell morphogenesis involved in differentiation	12/374	157/18866	7.13602e-05	0.00261331	0.00217982	PAK1/EPHA4/PAK3/KALRN/RAB11A/EFNA5/DNM1L/SLIT2/LRP8/MAP1B/NDEL1/CDC42	12
II	GO:0032401	establishment of melanosome localization	5/374	23/18866	7.47281e-05	0.00268452	0.00223922	BBS7/MKKS/RAB11A/MYO5A/RAB27B	5
II	GO:0051904	pigment granule transport	5/374	23/18866	7.47281e-05	0.00268452	0.00223922	BBS7/MKKS/RAB11A/MYO5A/RAB27B	5
II	GO:0086010	membrane depolarization during action potential	6/374	37/18866	8.06124e-05	0.00286858	0.00239275	SCN2A/SCN2B/SCN8A/PTPN3/CACNA2D1/YWHAH	6
II	GO:0048638	regulation of developmental growth	19/374	353/18866	8.72407e-05	0.00307544	0.0025653	PAK1/ATP8A2/FGF9/BCL11A/MKKS/RAB11A/RIMS1/MAP2/SEMA4F/EFNA5/NEDD4L/BASP1/SEMA6B/MAP1B/GSK3B/NDEL1/RIMS2/ADRB1/UNC13A	19
II	GO:0051650	establishment of vesicle localization	14/374	212/18866	8.99614e-05	0.00314198	0.0026208	BBS7/MKKS/RAB11A/MYO5A/MAP2/KIF3A/KLHL12/RAB27B/PPFIA2/SYNJ1/WASL/NLGN1/CNIH3/NDEL1	14
II	GO:0051905	establishment of pigment granule localization	5/374	24/18866	9.28668e-05	0.0032137	0.00268063	BBS7/MKKS/RAB11A/MYO5A/RAB27B	5
II	GO:0048639	positive regulation of developmental growth	13/374	187/18866	9.53035e-05	0.00326804	0.00272595	PAK1/ATP8A2/FGF9/MKKS/RAB11A/RIMS1/EFNA5/NEDD4L/BASP1/MAP1B/NDEL1/RIMS2/UNC13A	13
II	GO:0003015	heart process	17/374	297/18866	9.74948e-05	0.00331307	0.00276351	FGF12/KCNJ3/CACNG2/ATP2B2/SCN2B/CACNA1B/NEDD4L/DNM1L/ATP2B3/EHD3/CACNA2D1/HDAC4/ITPR1/ADRB1/THRB/CACNB4/CDC42	17
II	GO:0032400	melanosome localization	5/374	25/18866	0.000114207	0.00377884	0.00315202	BBS7/MKKS/RAB11A/MYO5A/RAB27B	5
II	GO:1903421	regulation of synaptic vesicle recycling	5/374	25/18866	0.000114207	0.00377884	0.00315202	SNCA/FGF14/DNM1L/DGKQ/NLGN1	5
II	GO:1903859	regulation of dendrite extension	5/374	25/18866	0.000114207	0.00377884	0.00315202	BCL11A/RIMS1/NEDD4L/RIMS2/UNC13A	5
II	GO:0008344	adult locomotory behavior	8/374	75/18866	0.00011732	0.0038481	0.00320979	GLRB/FGF12/OXR1/EPHA4/KALRN/SEZ6L/INPP5F/CHL1	8
II	GO:0050890	cognition	17/374	302/18866	0.000119331	0.0038803	0.00323666	HTR2A/GRIN2A/NRXN3/NRXN1/ADCY1/SHANK2/KALRN/SCN2A/NQO2/CPEB3/SYNJ1/CHL1/JPH3/TMOD2/SHC3/TUSC3/DEAF1	17
II	GO:0007623	circadian rhythm	14/374	218/18866	0.000120988	0.00390057	0.00325356	MAPK9/ADCY1/FBXW7/OPN3/MAPK10/PSPC1/GFPT1/ATG7/EGR1/NLGN1/GSK3B/ADRB1/RORB/KCNA2	14
II	GO:0097120	receptor localization to synapse	7/374	57/18866	0.000128185	0.00409756	0.00341788	CACNG2/RAB11A/VPS35/MAPK10/GPHN/NLGN1/DLG2	7
II	GO:0048511	rhythmic process	17/374	305/18866	0.000134397	0.00426004	0.0035534	MAPK9/ADCY1/FBXW7/OPN3/MAPK10/PSPC1/DNM1L/GFPT1/ATG7/SLIT2/EGR1/NLGN1/GSK3B/ADRB1/RORB/KCNA2/PLEKHA1	17
II	GO:0006688	glycosphingolipid biosynthetic process	5/374	26/18866	0.000139114	0.00433668	0.00361733	ST6GALNAC5/B4GALT6/ST8SIA5/UGCG/ST8SIA3	5
II	GO:0051875	pigment granule localization	5/374	26/18866	0.000139114	0.00433668	0.00361733	BBS7/MKKS/RAB11A/MYO5A/RAB27B	5
II	GO:0046785	microtubule polymerization	8/374	77/18866	0.000141385	0.00437136	0.00364625	PAK1/SNCA/MAP2/RANBP9/CLIP3/MAP1B/NDEL1/TUBGCP5	8
II	GO:0045665	negative regulation of neuron differentiation	14/374	225/18866	0.00016855	0.00516888	0.00431149	EPHA4/BCL11A/MAP2/FEZF2/SEMA4F/SLIT2/YWHAH/INPP5F/BAG5/EIF4E/SEMA6B/NLGN1/GSK3B/THRB	14
II	GO:0015698	inorganic anion transport	12/374	172/18866	0.000170086	0.00517391	0.00431568	GLRB/GABRA1/GABRD/SLC25A3/GABRB3/SLC4A8/GABRB2/LRRC8B/SLC20A1/ANKH/PCYOX1/GABRA4	12
II	GO:0010721	negative regulation of cell development	18/374	343/18866	0.000182421	0.00550474	0.00459164	PAK1/FBXW7/EPHA4/BCL11A/MAP2/ADCYAP1/FEZF2/SEMA4F/EFNA5/SLIT2/YWHAH/INPP5F/BAG5/EIF4E/SEMA6B/NLGN1/GSK3B/THRB	18
II	GO:0010921	regulation of phosphatase activity	12/374	175/18866	0.000199889	0.00592877	0.00494533	PPP2R2D/GPLD1/LMTK2/TIPRL/RIMBP2/HSP90AB1/PPME1/BAG4/GSK3B/PHACTR1/DLG2/PPP2R5E	12
II	GO:0051590	positive regulation of neurotransmitter transport	5/374	28/18866	0.000201188	0.00592877	0.00494533	DNM1L/SLC4A8/RAB3B/NLGN1/UNC13A	5
II	GO:2000463	positive regulation of excitatory postsynaptic potential	5/374	28/18866	0.000201188	0.00592877	0.00494533	NRXN1/SHANK2/RIMS1/NLGN1/RIMS2	5
II	GO:0021954	central nervous system neuron development	8/374	82/18866	0.000219794	0.00642684	0.00536079	B4GALT6/EPHA4/DCLK1/MAP2/FEZF2/SLIT2/HSP90AB1/NDEL1	8
II	GO:0007611	learning or memory	15/374	260/18866	0.000227892	0.00661238	0.00551555	HTR2A/GRIN2A/NRXN3/NRXN1/ADCY1/SHANK2/KALRN/SCN2A/NQO2/CPEB3/SYNJ1/JPH3/TMOD2/SHC3/DEAF1	15
II	GO:0031503	protein-containing complex localization	16/374	291/18866	0.000245345	0.00703833	0.00587084	CACNG2/RAB11A/SEH1L/VPS35/MAPK10/KIF3A/NUP93/GPHN/IFT57/EIF4E/RANBP2/WASL/NLGN1/RNPS1/STXBP6/DLG2	16
II	GO:1901214	regulation of neuron death	17/374	321/18866	0.000246304	0.00703833	0.00587084	SNCA/OXR1/FBXW7/PAK3/VPS35/GABRB3/ATG7/GABRB2/NQO2/CHL1/HSP90AB1/KCNB1/HDAC4/EGR1/GSK3B/LIG4/CDC42	17
II	GO:0006470	protein dephosphorylation	17/374	323/18866	0.000264829	0.00751079	0.00626493	PPM1E/PPP2CA/LRRC2/CYCS/PPP2R2D/LMTK2/TIPRL/PTPN3/HSP90AB1/PPME1/MTMR6/PTPN4/GSK3B/PPM1H/PHACTR1/CAMK2G/PPP2R5E	17
II	GO:0006109	regulation of carbohydrate metabolic process	13/374	210/18866	0.000300457	0.008395	0.00700247	HTR2A/SNCA/SEH1L/PRKCE/GPLD1/DGKQ/PDK3/NUP93/FAM3C/HDAC4/RANBP2/EPM2AIP1/GSK3B	13
II	GO:0030100	regulation of endocytosis	13/374	210/18866	0.000300457	0.008395	0.00700247	SNCA/AAK1/NEDD4L/DNM1L/DGKQ/AHI1/SCAMP5/UBQLN2/CLIP3/WASL/NLGN1/LRPAP1/CDC42	13
II	GO:0048013	ephrin receptor signaling pathway	8/374	87/18866	0.000330758	0.00917366	0.00765197	PAK1/EPHA4/PAK3/KALRN/EFNA5/EPHA5/WASL/CDC42	8
II	GO:0006814	sodium ion transport	14/374	241/18866	0.000341278	0.00939636	0.00783773	FGF12/SCN2A/SCN2B/FGF14/PRKCE/SCN8A/NEDD4L/SLC6A15/SLC4A8/CNTN1/PTPN3/YWHAH/HECW1/SLC20A1	14
II	GO:0051932	synaptic transmission, GABAergic	6/374	48/18866	0.000354249	0.00968281	0.00807666	GABRA1/PRKCE/GABRB2/NISCH/NLGN1/GABRA4	6
II	GO:0032410	negative regulation of transporter activity	8/374	88/18866	0.000357656	0.0097056	0.00809567	FGF12/SNCA/GNB5/NDFIP1/PRKCE/NEDD4L/CAB39/HECW1	8
II	GO:0061387	regulation of extent of cell growth	9/374	111/18866	0.000366787	0.00988229	0.00824306	PAK1/RAB11A/MAP2/SEMA4F/EFNA5/SEMA6B/MAP1B/GSK3B/NDEL1	9
II	GO:0010970	transport along microtubule	11/374	161/18866	0.000377109	0.0100883	0.00841492	MAP2/KIF3A/LRPPRC/RAB27B/ARL8B/IFT57/MAP1B/NDEL1/DLG2/APBA1/CDC42	11
II	GO:0051968	positive regulation of synaptic transmission, glutamatergic	5/374	32/18866	0.000386283	0.010261	0.00855894	NRXN1/SHANK2/CACNG2/ADCYAP1/NLGN1	5
II	GO:0099565	chemical synaptic transmission, postsynaptic	9/374	112/18866	0.000392002	0.0103401	0.00862491	GLRB/GRIN2A/NRXN1/SHANK2/RIMS1/GABRB3/NLGN1/GSK3B/RIMS2	9
II	GO:0051402	neuron apoptotic process	14/374	245/18866	0.000402851	0.0105524	0.00880205	OXR1/FBXW7/PAK3/SCN2A/GABRB3/GABRB2/NQO2/CHL1/HSP90AB1/KCNB1/HDAC4/LIG4/THRB/CDC42	14
II	GO:0051656	establishment of organelle localization	20/374	432/18866	0.000422138	0.0109814	0.00915986	BBS7/MARK1/MKKS/RAB11A/SEH1L/MYO5A/MAP2/KIF3A/LRPPRC/KLHL12/RAB27B/PPFIA2/SYNJ1/WASL/NLGN1/CNIH3/MAP1B/NDEL1/CPLX2/CDC42	20
II	GO:0007528	neuromuscular junction development	6/374	50/18866	0.000443725	0.0114639	0.00956231	SHANK2/KALRN/CACNG2/GPHN/UNC13A/CACNB4	6
II	GO:0045921	positive regulation of exocytosis	8/374	91/18866	0.000449222	0.011527	0.00961493	SNCA/CADPS/DNM1L/SLC4A8/SCAMP5/RAB27B/KCNB1/NLGN1	8
II	GO:0008088	axo-dendritic transport	7/374	70/18866	0.000466404	0.0118072	0.00984868	MAP2/KIF3A/RAB27B/ARL8B/NDEL1/DLG2/APBA1	7
II	GO:0050795	regulation of behavior	7/374	70/18866	0.000466404	0.0118072	0.00984868	NRXN1/VPS35/AHI1/HDAC4/NLGN1/ADRB1/KCNA2	7
II	GO:0035176	social behavior	6/374	51/18866	0.000494601	0.0124376	0.0103745	NRXN3/NRXN1/SHANK2/KALRN/MKKS/VPS13A	6
II	GO:1902903	regulation of supramolecular fiber organization	18/374	373/18866	0.000500198	0.012495	0.0104224	PAK1/ARPC5L/SNCA/PPM1E/PAK3/MKKS/MAP2/CDC42EP3/PRKCE/SLIT2/ADD2/TMOD2/CLIP3/BAG4/WASL/MAP1B/TTBK2/CDC42	18
II	GO:0030010	establishment of cell polarity	10/374	141/18866	0.000514591	0.0125743	0.0104885	PAK1/MAP2/HSP90AB1/CYP26B1/BRSK2/MAP1B/GSK3B/NDEL1/RNF41/CDC42	10
II	GO:0001881	receptor recycling	5/374	34/18866	0.000516706	0.0125743	0.0104885	SNCA/LMTK2/EHD3/ARFGEF2/INPP5F	5
II	GO:0010762	regulation of fibroblast migration	5/374	34/18866	0.000516706	0.0125743	0.0104885	PAK1/PAK3/PRKCE/AKAP12/BAG4	5
II	GO:0019228	neuronal action potential	5/374	34/18866	0.000516706	0.0125743	0.0104885	FGF12/SCN2A/SCN8A/KCNA1/KCNA2	5
II	GO:0031109	microtubule polymerization or depolymerization	9/374	117/18866	0.000540462	0.0130681	0.0109004	PAK1/SNCA/MAP2/RANBP9/CLIP3/MAP1B/NDEL1/TTBK2/TUBGCP5	9
II	GO:0051937	catecholamine transport	7/374	72/18866	0.0005541	0.0133125	0.0111043	HTR2A/SNCA/KCNB1/RAB3B/NISCH/SYT13/KCNA2	7
II	GO:0032793	positive regulation of CREB transcription factor activity	4/374	20/18866	0.000572564	0.0136691	0.0114017	ADCY1/EPHA5/LRP8/CAMK1D	4
II	GO:0007411	axon guidance	15/374	284/18866	0.000579076	0.0137376	0.0114588	NRXN3/NRXN1/EPHA4/FLRT3/KIF3A/FEZF2/SEMA4F/EFNA5/EPHA5/SLIT2/RANBP9/CHL1/FZD3/SHC3/SEMA6B	15
II	GO:0097485	neuron projection guidance	15/374	285/18866	0.000600473	0.0141561	0.011808	NRXN3/NRXN1/EPHA4/FLRT3/KIF3A/FEZF2/SEMA4F/EFNA5/EPHA5/SLIT2/RANBP9/CHL1/FZD3/SHC3/SEMA6B	15
II	GO:0051703	intraspecies interaction between organisms	6/374	53/18866	0.000609894	0.014289	0.0119188	NRXN3/NRXN1/SHANK2/KALRN/MKKS/VPS13A	6
II	GO:0036465	synaptic vesicle recycling	7/374	74/18866	0.000654427	0.0152376	0.0127101	SNCA/FGF14/DNM1L/DGKQ/RAB27B/SYNJ1/NLGN1	7
II	GO:0097484	dendrite extension	5/374	36/18866	0.000677713	0.0154379	0.0128771	BCL11A/RIMS1/NEDD4L/RIMS2/UNC13A	5
II	GO:1901385	regulation of voltage-gated calcium channel activity	5/374	36/18866	0.000677713	0.0154379	0.0128771	GNB5/FGF14/EHD3/CACNA2D1/CACNB4	5
II	GO:0030516	regulation of axon extension	8/374	97/18866	0.00068942	0.0154379	0.0128771	PAK1/RAB11A/MAP2/SEMA4F/SEMA6B/MAP1B/GSK3B/NDEL1	8
II	GO:0042775	mitochondrial ATP synthesis coupled electron transport	8/374	97/18866	0.00068942	0.0154379	0.0128771	SNCA/CYCS/COX7B/DLD/COX5A/NDUFS1/NDUFA10/UQCRC2	8
II	GO:1901216	positive regulation of neuron death	8/374	97/18866	0.00068942	0.0154379	0.0128771	SNCA/FBXW7/PAK3/NQO2/HDAC4/EGR1/GSK3B/CDC42	8
II	GO:1902476	chloride transmembrane transport	8/374	97/18866	0.00068942	0.0154379	0.0128771	GLRB/GABRA1/GABRD/GABRB3/SLC4A8/GABRB2/PCYOX1/GABRA4	8
II	GO:0051051	negative regulation of transport	21/374	483/18866	0.000691677	0.0154379	0.0128771	FGF12/HTR2A/SNCA/GNB5/NDFIP1/KALRN/VPS35/PRKCE/ADCYAP1/NEDD4L/TRIM9/SCAMP5/CAB39/HECW1/UBQLN2/KCNB1/BAG4/MAP1B/STXBP6/LRPAP1/PKIA	21
II	GO:0061003	positive regulation of dendritic spine morphogenesis	4/374	21/18866	0.000696299	0.0154497	0.0128869	PAK3/KALRN/DNM1L/LRP8	4
II	GO:0042773	ATP synthesis coupled electron transport	8/374	98/18866	0.000737986	0.0162544	0.0135582	SNCA/CYCS/COX7B/DLD/COX5A/NDUFS1/NDUFA10/UQCRC2	8
II	GO:0051259	protein complex oligomerization	13/374	231/18866	0.000741189	0.0162544	0.0135582	SNCA/ALDOA/PRMT8/VPS35/HOMER1/DNM1L/EHD3/KCNC1/NUDT21/KCNB1/KCNA1/GLS/KCNA2	13
II	GO:0010675	regulation of cellular carbohydrate metabolic process	10/374	148/18866	0.00075141	0.0163834	0.0136657	SNCA/PRKCE/GPLD1/DGKQ/PDK3/FAM3C/HDAC4/RANBP2/EPM2AIP1/GSK3B	10
II	GO:0009895	negative regulation of catabolic process	16/374	323/18866	0.000767671	0.0166417	0.0138812	GRIN2A/SNCA/ELAVL4/EPHA4/UCHL5/VPS35/LRPPRC/GPLD1/PTPN3/ATG7/HSP90AB1/BAG5/HDAC4/HERC1/RNF41/USP14	16
II	GO:0016049	cell growth	21/374	490/18866	0.000830353	0.0178977	0.0149289	PAK1/PPP2CA/BCL11A/RAB11A/RIMS1/DCLK1/MAP2/NDRG3/FLRT3/SEMA4F/EFNA5/NEDD4L/SLIT2/HSP90AB1/SEMA6B/MAP1B/GSK3B/NDEL1/RIMS2/UNC13A/CDC42	21
II	GO:1904526	regulation of microtubule binding	3/374	10/18866	0.000836156	0.0179203	0.0149478	PPP2CA/MAP2/TTBK2	3
II	GO:0045807	positive regulation of endocytosis	8/374	100/18866	0.000843376	0.017973	0.0149917	SNCA/NEDD4L/DNM1L/AHI1/CLIP3/WASL/NLGN1/CDC42	8
II	GO:0050768	negative regulation of neurogenesis	15/374	295/18866	0.000854214	0.0181017	0.015099	EPHA4/BCL11A/MAP2/ADCYAP1/FEZF2/SEMA4F/SLIT2/YWHAH/INPP5F/BAG5/EIF4E/SEMA6B/NLGN1/GSK3B/THRB	15
II	GO:0034605	cellular response to heat	9/374	125/18866	0.000871603	0.0182892	0.0152554	SEH1L/NUP93/HSP90AB1/BAG5/RANBP2/BAG4/HSPH1/GSK3B/CAMK2G	9
II	GO:0031330	negative regulation of cellular catabolic process	14/374	265/18866	0.00087276	0.0182892	0.0152554	SNCA/ELAVL4/EPHA4/UCHL5/VPS35/LRPPRC/GPLD1/PTPN3/ATG7/HSP90AB1/BAG5/HERC1/RNF41/USP14	14
II	GO:0050432	catecholamine secretion	6/374	57/18866	0.000902155	0.0188007	0.0156821	HTR2A/SNCA/KCNB1/NISCH/SYT13/KCNA2	6
II	GO:0032272	negative regulation of protein polymerization	7/374	79/18866	0.000968909	0.0200809	0.01675	SNCA/MKKS/MAP2/SLIT2/ADD2/TMOD2/CLIP3	7
II	GO:0031111	negative regulation of microtubule polymerization or depolymerization	5/374	39/18866	0.00098594	0.0201067	0.0167715	SNCA/MAP2/CLIP3/MAP1B/TTBK2	5
II	GO:0050775	positive regulation of dendrite morphogenesis	5/374	39/18866	0.00098594	0.0201067	0.0167715	EPHA4/PAK3/KALRN/DNM1L/LRP8	5
II	GO:0035303	regulation of dephosphorylation	12/374	209/18866	0.000986147	0.0201067	0.0167715	PPP2R2D/GPLD1/LMTK2/TIPRL/RIMBP2/HSP90AB1/PPME1/BAG4/GSK3B/PHACTR1/DLG2/PPP2R5E	12
II	GO:0001956	positive regulation of neurotransmitter secretion	4/374	23/18866	0.000998474	0.0201403	0.0167995	DNM1L/SLC4A8/NLGN1/UNC13A	4
II	GO:1903861	positive regulation of dendrite extension	4/374	23/18866	0.000998474	0.0201403	0.0167995	RIMS1/NEDD4L/RIMS2/UNC13A	4
II	GO:0010977	negative regulation of neuron projection development	10/374	154/18866	0.00101994	0.0204324	0.0170432	EPHA4/BCL11A/MAP2/SEMA4F/SLIT2/YWHAH/INPP5F/BAG5/SEMA6B/NLGN1	10
II	GO:0060079	excitatory postsynaptic potential	8/374	103/18866	0.00102379	0.0204324	0.0170432	GLRB/GRIN2A/NRXN1/SHANK2/RIMS1/NLGN1/GSK3B/RIMS2	8
II	GO:0009132	nucleoside diphosphate metabolic process	10/374	155/18866	0.00107151	0.0212723	0.0177438	HTR2A/PGK1/AK5/ALDOA/SEH1L/NUP93/HDAC4/RANBP2/NME7/DLG2	10
II	GO:0098930	axonal transport	6/374	59/18866	0.00108365	0.0213097	0.017775	MAP2/KIF3A/RAB27B/ARL8B/NDEL1/DLG2	6
II	GO:0010923	negative regulation of phosphatase activity	8/374	104/18866	0.00109034	0.0213097	0.017775	LMTK2/TIPRL/RIMBP2/PPME1/BAG4/GSK3B/PHACTR1/DLG2	8
II	GO:0120034	positive regulation of plasma membrane bounded cell projection assembly	8/374	104/18866	0.00109034	0.0213097	0.017775	GPM6A/CDC42EP3/ATMIN/HDAC4/WASL/NLGN1/NDEL1/CDC42	8
II	GO:0031915	positive regulation of synaptic plasticity	3/374	11/18866	0.00113287	0.0217419	0.0181354	MAP1B/CPLX2/UNC13A	3
II	GO:0034776	response to histamine	3/374	11/18866	0.00113287	0.0217419	0.0181354	GABRA1/GABRB3/GABRB2	3
II	GO:0035542	regulation of SNARE complex assembly	3/374	11/18866	0.00113287	0.0217419	0.0181354	SNCA/TRIM9/STXBP6	3
II	GO:0006813	potassium ion transport	13/374	242/18866	0.00113551	0.0217419	0.0181354	HTR2A/KCNJ6/KCNJ3/DPP6/ADCYAP1/NEDD4L/KCNJ9/CAB39/KCNC1/KCNB1/KCNA1/KCNA2/KCNQ3	13
II	GO:0021549	cerebellum development	8/374	105/18866	0.00116031	0.0221045	0.0184379	PAK1/SLC25A46/SEZ6L/CNTN1/KCNC1/HERC1/SSTR1/TTBK2	8
II	GO:0045927	positive regulation of growth	14/374	274/18866	0.0012018	0.0226842	0.0189215	PAK1/ATP8A2/FGF9/MKKS/RAB11A/RIMS1/EFNA5/NEDD4L/BASP1/MAP1B/NDEL1/RIMS2/UNC13A/CDC42	14
II	GO:0016925	protein sumoylation	7/374	82/18866	0.00120812	0.0226842	0.0189215	TOLLIP/BCL11A/SEH1L/NUP93/HDAC4/RANBP2/EGR1	7
II	GO:0043523	regulation of neuron apoptotic process	12/374	214/18866	0.00120878	0.0226842	0.0189215	OXR1/FBXW7/PAK3/GABRB3/GABRB2/NQO2/CHL1/HSP90AB1/KCNB1/HDAC4/LIG4/CDC42	12
II	GO:0032434	regulation of proteasomal ubiquitin-dependent protein catabolic process	9/374	131/18866	0.00121528	0.0226933	0.018929	MAPK9/BBS7/UCHL5/RAD23B/HSP90AB1/UBQLN2/BAG5/GSK3B/USP14	9
II	GO:2000058	regulation of ubiquitin-dependent protein catabolic process	10/374	159/18866	0.00129961	0.0241484	0.0201428	MAPK9/BBS7/FBXW7/UCHL5/RAD23B/HSP90AB1/UBQLN2/BAG5/GSK3B/USP14	10
II	GO:0050905	neuromuscular process	8/374	107/18866	0.00131098	0.0242403	0.0202194	GLRB/FGF12/GRIN2A/NRXN1/ATP8A2/JPH3/KCNA1/HERC1	8
II	GO:0006165	nucleoside diphosphate phosphorylation	9/374	133/18866	0.00135153	0.0247474	0.0206424	HTR2A/PGK1/AK5/ALDOA/SEH1L/NUP93/HDAC4/RANBP2/NME7	9
II	GO:0042177	negative regulation of protein catabolic process	9/374	133/18866	0.00135153	0.0247474	0.0206424	GRIN2A/SNCA/EPHA4/UCHL5/VPS35/PTPN3/HSP90AB1/BAG5/USP14	9
II	GO:2000311	regulation of AMPA receptor activity	4/374	25/18866	0.00138253	0.0251173	0.0209509	SHANK2/CACNG2/NLGN1/CNIH3	4
II	GO:0015844	monoamine transport	7/374	84/18866	0.0013917	0.0251173	0.0209509	HTR2A/SNCA/KCNB1/RAB3B/NISCH/SYT13/KCNA2	7
II	GO:0140029	exocytic process	7/374	84/18866	0.0013917	0.0251173	0.0209509	SNCA/SYNJ1/KCNB1/RAB3B/NLGN1/CPLX2/UNC13A	7
II	GO:0048488	synaptic vesicle endocytosis	6/374	62/18866	0.00140687	0.0251503	0.0209784	SNCA/DNM1L/DGKQ/RAB27B/SYNJ1/NLGN1	6
II	GO:0140238	presynaptic endocytosis	6/374	62/18866	0.00140687	0.0251503	0.0209784	SNCA/DNM1L/DGKQ/RAB27B/SYNJ1/NLGN1	6
II	GO:0099111	microtubule-based transport	11/374	190/18866	0.00148262	0.0261125	0.021781	MAP2/KIF3A/LRPPRC/RAB27B/ARL8B/IFT57/MAP1B/NDEL1/DLG2/APBA1/CDC42	11
II	GO:0031987	locomotion involved in locomotory behavior	3/374	12/18866	0.00148838	0.0261125	0.021781	SLC25A46/MYO5A/VPS35	3
II	GO:2000302	positive regulation of synaptic vesicle exocytosis	3/374	12/18866	0.00148838	0.0261125	0.021781	DNM1L/SLC4A8/NLGN1	3
II	GO:2000650	negative regulation of sodium ion transmembrane transporter activity	3/374	12/18866	0.00148838	0.0261125	0.021781	PRKCE/NEDD4L/HECW1	3
II	GO:0046939	nucleotide phosphorylation	9/374	135/18866	0.00149982	0.0261913	0.0218468	HTR2A/PGK1/AK5/ALDOA/SEH1L/NUP93/HDAC4/RANBP2/NME7	9
II	GO:0007163	establishment or maintenance of cell polarity	12/374	220/18866	0.0015294	0.0265848	0.022175	PAK1/MAP2/LIN7B/HSP90AB1/CYP26B1/BRSK2/MAP1B/GSK3B/NDEL1/RNF41/DLG2/CDC42	12
II	GO:0009135	purine nucleoside diphosphate metabolic process	9/374	136/18866	0.00157872	0.0271914	0.022681	HTR2A/PGK1/AK5/ALDOA/SEH1L/NUP93/HDAC4/RANBP2/DLG2	9
II	GO:0009179	purine ribonucleoside diphosphate metabolic process	9/374	136/18866	0.00157872	0.0271914	0.022681	HTR2A/PGK1/AK5/ALDOA/SEH1L/NUP93/HDAC4/RANBP2/DLG2	9
II	GO:0035235	ionotropic glutamate receptor signaling pathway	4/374	26/18866	0.0016086	0.0275067	0.022944	GRIN2A/GRIA3/GRIA4/GRIA2	4
II	GO:0021953	central nervous system neuron differentiation	11/374	192/18866	0.00161161	0.0275067	0.022944	LMO4/B4GALT6/SLC25A46/EPHA4/DCLK1/MAP2/FEZF2/SLIT2/HSP90AB1/HERC1/NDEL1	11
II	GO:0001764	neuron migration	10/374	164/18866	0.00163882	0.02781	0.023197	MARK1/DCLK1/GPM6A/FEZF2/CHL1/FZD3/MAP1B/NDEL1/SCRT1/PHACTR1	10
II	GO:0010498	proteasomal protein catabolic process	20/374	483/18866	0.00165186	0.02781	0.023197	MAPK9/BBS7/FBXW7/UCHL5/PSMA5/RAD23B/NEDD4L/TRIM9/HECW1/HSP90AB1/UBQLN2/BAG5/BRSK2/PSMB4/RNF187/ANAPC10/GSK3B/RNF41/DNAJB14/USP14	20
II	GO:0006821	chloride transport	8/374	111/18866	0.00165887	0.02781	0.023197	GLRB/GABRA1/GABRD/GABRB3/SLC4A8/GABRB2/PCYOX1/GABRA4	8
II	GO:0035305	negative regulation of dephosphorylation	8/374	111/18866	0.00165887	0.02781	0.023197	LMTK2/TIPRL/RIMBP2/PPME1/BAG4/GSK3B/PHACTR1/DLG2	8
II	GO:0061136	regulation of proteasomal protein catabolic process	11/374	193/18866	0.00167946	0.0280307	0.0233811	MAPK9/BBS7/FBXW7/UCHL5/RAD23B/HSP90AB1/UBQLN2/BAG5/BRSK2/GSK3B/USP14	11
II	GO:0051924	regulation of calcium ion transport	13/374	253/18866	0.0016915	0.0281073	0.0234449	SNCA/GNB5/FGF14/CACNA1B/MYO5A/PRKCE/HOMER1/EHD3/CACNA2D1/MCHR1/JPH3/CAMK2G/CACNB4	13
II	GO:0043624	cellular protein complex disassembly	12/374	224/18866	0.00177982	0.0294451	0.0245609	MICAL2/MRPS30/MRPL4/OGFOD1/MRPL35/EIF5A2/ADD2/SYNJ1/TMOD2/MAP1B/TTBK2/MRPL2	12
II	GO:0009408	response to heat	10/374	166/18866	0.00179315	0.0295009	0.0246074	SEH1L/NUP93/DNAJA2/HSP90AB1/BAG5/RANBP2/BAG4/HSPH1/GSK3B/CAMK2G	10
II	GO:0006687	glycosphingolipid metabolic process	6/374	65/18866	0.00179884	0.0295009	0.0246074	ST6GALNAC5/B4GALT6/B3GALNT1/ST8SIA5/UGCG/ST8SIA3	6
II	GO:0009185	ribonucleoside diphosphate metabolic process	9/374	139/18866	0.00183559	0.0295955	0.0246864	HTR2A/PGK1/AK5/ALDOA/SEH1L/NUP93/HDAC4/RANBP2/DLG2	9
II	GO:0045732	positive regulation of protein catabolic process	12/374	225/18866	0.00184743	0.0295955	0.0246864	MAPK9/NDFIP1/BBS7/FBXW7/VPS35/NEDD4L/GPLD1/ATG7/HECW1/UBQLN2/GSK3B/RNF41	12
II	GO:1903050	regulation of proteolysis involved in cellular protein catabolic process	12/374	225/18866	0.00184743	0.0295955	0.0246864	MAPK9/BBS7/FBXW7/EPHA4/UCHL5/RAD23B/HSP90AB1/UBQLN2/BAG5/BRSK2/GSK3B/USP14	12
II	GO:0051961	negative regulation of nervous system development	15/374	319/18866	0.00185402	0.0295955	0.0246864	EPHA4/BCL11A/MAP2/ADCYAP1/FEZF2/SEMA4F/SLIT2/YWHAH/INPP5F/BAG5/EIF4E/SEMA6B/NLGN1/GSK3B/THRB	15
II	GO:0007214	gamma-aminobutyric acid signaling pathway	4/374	27/18866	0.00185915	0.0295955	0.0246864	GABRA1/GABRB3/GABRB2/GABRA4	4
II	GO:0008016	regulation of heart contraction	13/374	256/18866	0.00187719	0.0295955	0.0246864	KCNJ3/CACNG2/ATP2B2/SCN2B/CACNA1B/ATP2B3/EHD3/CACNA2D1/HDAC4/ITPR1/ADRB1/THRB/CACNB4	13
II	GO:0098815	modulation of excitatory postsynaptic potential	5/374	45/18866	0.00189883	0.0295955	0.0246864	NRXN1/SHANK2/RIMS1/NLGN1/RIMS2	5
II	GO:0001574	ganglioside biosynthetic process	3/374	13/18866	0.00190661	0.0295955	0.0246864	ST6GALNAC5/B4GALT6/ST8SIA3	3
II	GO:0031115	negative regulation of microtubule polymerization	3/374	13/18866	0.00190661	0.0295955	0.0246864	SNCA/MAP2/CLIP3	3
II	GO:0072578	neurotransmitter-gated ion channel clustering	3/374	13/18866	0.00190661	0.0295955	0.0246864	GLRB/GPHN/NLGN1	3
II	GO:0099566	regulation of postsynaptic cytosolic calcium ion concentration	3/374	13/18866	0.00190661	0.0295955	0.0246864	ATP2B2/MYO5A/ITPR1	3
II	GO:1901387	positive regulation of voltage-gated calcium channel activity	3/374	13/18866	0.00190661	0.0295955	0.0246864	FGF14/EHD3/CACNA2D1	3
II	GO:1902306	negative regulation of sodium ion transmembrane transport	3/374	13/18866	0.00190661	0.0295955	0.0246864	PRKCE/NEDD4L/HECW1	3
II	GO:0001558	regulation of cell growth	18/374	420/18866	0.0019159	0.029618	0.0247051	PAK1/PPP2CA/BCL11A/RAB11A/RIMS1/MAP2/NDRG3/SEMA4F/EFNA5/NEDD4L/SLIT2/SEMA6B/MAP1B/GSK3B/NDEL1/RIMS2/UNC13A/CDC42	18
II	GO:0097553	calcium ion transmembrane import into cytosol	9/374	140/18866	0.00192828	0.0296876	0.0247632	HTR2A/GRIN2A/SNCA/FAM155A/MYO5A/PRKCE/CACNA2D1/JPH3/ITPR1	9
II	GO:1901019	regulation of calcium ion transmembrane transporter activity	7/374	89/18866	0.00194644	0.0298454	0.0248947	GNB5/FGF14/MYO5A/EHD3/CACNA2D1/JPH3/CACNB4	7
II	GO:0022037	metencephalon development	8/374	114/18866	0.00196477	0.0300045	0.0250275	PAK1/SLC25A46/SEZ6L/CNTN1/KCNC1/HERC1/SSTR1/TTBK2	8
II	GO:0010761	fibroblast migration	5/374	46/18866	0.00209631	0.0318842	0.0265954	PAK1/PAK3/PRKCE/AKAP12/BAG4	5
II	GO:0043161	proteasome-mediated ubiquitin-dependent protein catabolic process	18/374	424/18866	0.00212319	0.0320916	0.0267684	MAPK9/BBS7/FBXW7/UCHL5/PSMA5/RAD23B/NEDD4L/TRIM9/HECW1/HSP90AB1/UBQLN2/BAG5/PSMB4/RNF187/ANAPC10/GSK3B/DNAJB14/USP14	18
II	GO:0001964	startle response	4/374	28/18866	0.00213547	0.0320916	0.0267684	GLRB/GRIN2A/NRXN1/KCNA1	4
II	GO:0099560	synaptic membrane adhesion	4/374	28/18866	0.00213547	0.0320916	0.0267684	NRXN1/FLRT3/EFNA5/NLGN1	4
II	GO:1903362	regulation of cellular protein catabolic process	13/374	260/18866	0.00215066	0.0321916	0.0268518	MAPK9/BBS7/FBXW7/EPHA4/UCHL5/VPS35/RAD23B/HSP90AB1/UBQLN2/BAG5/BRSK2/GSK3B/USP14	13
II	GO:0022904	respiratory electron transport chain	8/374	116/18866	0.00219224	0.0325556	0.0271554	SNCA/CYCS/COX7B/DLD/COX5A/NDUFS1/NDUFA10/UQCRC2	8
II	GO:1903828	negative regulation of cellular protein localization	8/374	116/18866	0.00219224	0.0325556	0.0271554	DCLK1/VPS35/LZTFL1/NEDD4L/BAG4/GSK3B/TTBK2/PKIA	8
II	GO:0030307	positive regulation of cell growth	10/374	171/18866	0.00223086	0.0329993	0.0275255	PAK1/RAB11A/RIMS1/EFNA5/NEDD4L/MAP1B/NDEL1/RIMS2/UNC13A/CDC42	10
II	GO:0099072	regulation of postsynaptic membrane neurotransmitter receptor levels	6/374	68/18866	0.00226846	0.0334244	0.0278801	CACNG2/RAB11A/VPS35/MAPK10/GPHN/DLG2	6
II	GO:0050919	negative chemotaxis	5/374	47/18866	0.00230835	0.0338232	0.0282128	FLRT3/SEMA4F/EFNA5/SLIT2/SEMA6B	5
II	GO:0043666	regulation of phosphoprotein phosphatase activity	8/374	117/18866	0.00231347	0.0338232	0.0282128	PPP2R2D/LMTK2/TIPRL/HSP90AB1/PPME1/GSK3B/PHACTR1/PPP2R5E	8
II	GO:0021543	pallium development	10/374	173/18866	0.00242837	0.035366	0.0294996	MKKS/FEZF2/EPHA5/SLIT2/KCNA1/LRP8/GSK3B/NDEL1/PHACTR1/TMEM14B	10
II	GO:0006661	phosphatidylinositol biosynthetic process	8/374	118/18866	0.00243989	0.0353972	0.0295257	INPP4A/HTR2A/ARF3/CDS1/SYNJ1/INPP5F/MTMR6/PLEKHA1	8
II	GO:0009266	response to temperature stimulus	12/374	233/18866	0.00246783	0.0356653	0.0297493	HTR2A/SEH1L/NUP93/DNAJA2/HSP90AB1/BAG5/RANBP2/BAG4/HSPH1/GSK3B/ADRB1/CAMK2G	12
II	GO:0030833	regulation of actin filament polymerization	10/374	174/18866	0.00253225	0.0363657	0.0303335	ARPC5L/PAK3/MKKS/CDC42EP3/PRKCE/SLIT2/ADD2/TMOD2/BAG4/WASL	10
II	GO:0008089	anterograde axonal transport	5/374	48/18866	0.00253557	0.0363657	0.0303335	MAP2/KIF3A/RAB27B/ARL8B/DLG2	5
II	GO:0051491	positive regulation of filopodium assembly	4/374	30/18866	0.00277065	0.0395503	0.0329899	GPM6A/WASL/NLGN1/CDC42	4
II	GO:0015872	dopamine transport	5/374	49/18866	0.00277859	0.0395503	0.0329899	HTR2A/SNCA/RAB3B/SYT13/KCNA2	5
II	GO:0061337	cardiac conduction	9/374	148/18866	0.00281199	0.0398752	0.0332609	KCNJ3/CACNG2/ATP2B2/SCN2B/ATP2B3/EHD3/CACNA2D1/ITPR1/CACNB4	9
II	GO:0007613	memory	8/374	121/18866	0.00285189	0.0402896	0.0336066	HTR2A/GRIN2A/ADCY1/KALRN/SCN2A/NQO2/CPEB3/JPH3	8
II	GO:0006119	oxidative phosphorylation	9/374	149/18866	0.00294187	0.0411471	0.0343218	SNCA/PGK1/CYCS/COX7B/DLD/COX5A/NDUFS1/NDUFA10/UQCRC2	9
II	GO:0032252	secretory granule localization	3/374	15/18866	0.00294531	0.0411471	0.0343218	MYO5A/MAP2/PPFIA2	3
II	GO:0035435	phosphate ion transmembrane transport	3/374	15/18866	0.00294531	0.0411471	0.0343218	SLC25A3/SLC20A1/ANKH	3
II	GO:0006941	striated muscle contraction	10/374	178/18866	0.00298397	0.0413806	0.0345166	FGF12/ATP8A2/KCNJ3/ALDOA/SCN2B/HOMER1/NEDD4L/EHD3/CACNA2D1/HDAC4	10
II	GO:0060401	cytosolic calcium ion transport	10/374	178/18866	0.00298397	0.0413806	0.0345166	HTR2A/GRIN2A/SNCA/FAM155A/MYO5A/PRKCE/ATP2B3/CACNA2D1/JPH3/ITPR1	10
II	GO:0019226	transmission of nerve impulse	6/374	72/18866	0.00303141	0.0418846	0.0349369	FGF12/SCN2A/CACNG2/SCN8A/KCNA1/KCNA2	6
II	GO:1903522	regulation of blood circulation	14/374	303/18866	0.00304261	0.0418859	0.0349381	HTR2A/KCNJ3/CACNG2/ATP2B2/SCN2B/CACNA1B/ATP2B3/EHD3/CACNA2D1/HDAC4/ITPR1/ADRB1/THRB/CACNB4	14
II	GO:0031338	regulation of vesicle fusion	4/374	31/18866	0.00313204	0.0429602	0.0358341	SNCA/TRIM9/STXBP6/CPLX2	4
II	GO:0031113	regulation of microtubule polymerization	5/374	51/18866	0.00331447	0.0449859	0.0375238	PAK1/SNCA/MAP2/CLIP3/MAP1B	5
II	GO:0046031	ADP metabolic process	8/374	124/18866	0.00331623	0.0449859	0.0375238	HTR2A/PGK1/AK5/ALDOA/SEH1L/NUP93/HDAC4/RANBP2	8
II	GO:0043393	regulation of protein binding	11/374	211/18866	0.00335699	0.0449859	0.0375238	EPHA4/PPP2CA/PRMT8/MAP2/ADD2/HSP90AB1/HDAC4/GSK3B/TTBK2/LRPAP1/CDC42	11
II	GO:0006090	pyruvate metabolic process	9/374	152/18866	0.00336014	0.0449859	0.0375238	HTR2A/PGK1/ALDOA/SEH1L/DLD/PDK3/NUP93/HDAC4/RANBP2	9
II	GO:1903169	regulation of calcium ion transmembrane transport	9/374	152/18866	0.00336014	0.0449859	0.0375238	SNCA/GNB5/FGF14/MYO5A/PRKCE/EHD3/CACNA2D1/JPH3/CACNB4	9
II	GO:0010771	negative regulation of cell morphogenesis involved in differentiation	7/374	98/18866	0.00336049	0.0449859	0.0375238	MAP2/SEMA4F/EFNA5/SLIT2/YWHAH/SEMA6B/NLGN1	7
II	GO:0008361	regulation of cell size	10/374	181/18866	0.00336321	0.0449859	0.0375238	PAK1/RAB11A/MAP2/SEMA4F/EFNA5/HSP90AB1/SEMA6B/MAP1B/GSK3B/NDEL1	10
II	GO:0016050	vesicle organization	15/374	340/18866	0.00339631	0.0452682	0.0377593	SNCA/RAB11A/KLHL12/VPS41/HOOK1/TRIM9/ARFGEF2/SYNJ1/VAPB/WASL/CNIH3/SYT13/STXBP6/CPLX2/UNC13A	15
II	GO:2001259	positive regulation of cation channel activity	6/374	74/18866	0.00347784	0.0461029	0.0384555	CACNG2/FGF14/EHD3/CACNA2D1/KCNC1/KCNA1	6
II	GO:1903578	regulation of ATP metabolic process	8/374	125/18866	0.00348338	0.0461029	0.0384555	HTR2A/SNCA/PGK1/SEH1L/DNM1L/NUP93/HDAC4/RANBP2	8
II	GO:0097106	postsynaptic density organization	4/374	32/18866	0.00352429	0.0464812	0.0387711	NRXN1/SHANK2/NLGN1/DLG2	4
II	GO:0042532	negative regulation of tyrosine phosphorylation of STAT protein	3/374	16/18866	0.00357215	0.0466149	0.0388826	PPP2CA/GGNBP2/INPP5F	3
II	GO:0097091	synaptic vesicle clustering	3/374	16/18866	0.00357215	0.0466149	0.0388826	SYN2/BRSK2/NLGN1	3
II	GO:1904862	inhibitory synapse assembly	3/374	16/18866	0.00357215	0.0466149	0.0388826	GABRA1/GABRB3/GABRB2	3
II	GO:0016197	endosomal transport	12/374	244/18866	0.00358827	0.0466149	0.0388826	RAB6B/PREPL/RAB11A/DCLK1/VPS35/DNM1L/LMTK2/EHD3/ARL8B/REPS2/INPP5F/REPS1	12
II	GO:0030073	insulin secretion	11/374	213/18866	0.00360593	0.0466149	0.0388826	MYO5A/PRKCE/ADCYAP1/EFNA5/GPLD1/EPHA5/KCNB1/BRSK2/ITPR1/RIMS2/CAMK2G	11
II	GO:0033059	cellular pigmentation	5/374	52/18866	0.00360858	0.0466149	0.0388826	BBS7/MKKS/RAB11A/MYO5A/RAB27B	5
II	GO:0099518	vesicle cytoskeletal trafficking	6/374	75/18866	0.00371855	0.0478715	0.0399308	MYO5A/MAP2/KIF3A/PPFIA2/WASL/NDEL1	6
II	GO:0022900	electron transport chain	10/374	184/18866	0.00377981	0.0484947	0.0404506	SNCA/CYCS/COX7B/DLD/COX5A/NQO2/NDUFS1/CYB5B/NDUFA10/UQCRC2	10
II	GO:0110053	regulation of actin filament organization	13/374	278/18866	0.00381782	0.0488163	0.0407189	PAK1/ARPC5L/PPM1E/PAK3/MKKS/CDC42EP3/PRKCE/SLIT2/ADD2/TMOD2/BAG4/WASL/CDC42	13
II	GO:0099172	presynapse organization	5/374	53/18866	0.00392094	0.0499655	0.0416774	NRXN1/SNCA/VPS35/PPFIA2/NLGN1	5
III	GO:0007272	ensheathment of neurons	16/441	139/18866	1.65133e-07	0.000350825	0.000311666	UGT8/MPP5/CNTN2/FA2H/DLG1/ZNF24/ASPA/ID4/KCNJ10/POU3F2/JAM2/JAM3/CTSC/CLDN11/CD9/CTNNB1	16
III	GO:0008366	axon ensheathment	16/441	139/18866	1.65133e-07	0.000350825	0.000311666	UGT8/MPP5/CNTN2/FA2H/DLG1/ZNF24/ASPA/ID4/KCNJ10/POU3F2/JAM2/JAM3/CTSC/CLDN11/CD9/CTNNB1	16
III	GO:0030900	forebrain development	27/441	391/18866	5.8606e-07	0.000818499	0.00072714	SALL1/SIX3/PSEN1/NDE1/EFHC1/LRP2/C21orf91/DLC1/BCL11B/RBPJ/PCM1/CNTN2/GNG12/FGFR2/LRP6/CHD7/METTL3/ID4/TWSG1/ZEB2/POU3F2/PROX1/SECISBP2/RFX4/CTNNB1/SOX2/SLC38A2	27
III	GO:0042552	myelination	15/441	137/18866	7.70534e-07	0.000818499	0.00072714	UGT8/MPP5/CNTN2/FA2H/DLG1/ZNF24/ASPA/ID4/KCNJ10/POU3F2/JAM2/JAM3/CTSC/CD9/CTNNB1	15
III	GO:0045216	cell-cell junction organization	18/441	210/18866	2.33276e-06	0.00198238	0.00176111	STRN/CDH11/UGT8/MPP5/CDH19/CXADR/DLG1/MTDH/OCLN/JAM3/RDX/ROCK1/PRKCH/CLDN11/CD9/TGFBR1/CTNNB1/CADM1	18
III	GO:0014855	striated muscle cell proliferation	11/441	83/18866	3.57269e-06	0.00253006	0.00224766	SAV1/HEY2/CFLAR/CXADR/RBPJ/FGFR2/SMAD1/STAT3/PRKAR1A/EPHB1/TGFBR1	11
III	GO:0042982	amyloid precursor protein metabolic process	10/441	71/18866	5.68137e-06	0.00344859	0.00306367	PSEN1/PAWR/ABCG1/SOAT1/TMED10/DLG1/SP1/IFNGR1/BACE1/ROCK1	10
III	GO:0007162	negative regulation of cell adhesion	21/441	301/18866	9.05107e-06	0.00440003	0.00390891	PAWR/SEMA6A/PELI1/DLC1/SEMA4D/SOCS6/CASK/DLG1/TNC/ANXA1/GBP1/METTL3/TWSG1/HMGB1/CBLL1/JAM2/PRKAR1A/JAM3/RDX/CD9/FGL2	21
III	GO:0007043	cell-cell junction assembly	14/441	147/18866	9.3199e-06	0.00440003	0.00390891	STRN/CDH11/UGT8/MPP5/CDH19/DLG1/MTDH/OCLN/JAM3/ROCK1/PRKCH/CLDN11/CD9/CTNNB1	14
III	GO:1903829	positive regulation of cellular protein localization	22/441	338/18866	1.65427e-05	0.00650987	0.00578325	PSEN1/GPSM2/SAR1B/LARP7/PCM1/CCDC88A/DLG1/LEPROT/RBM22/ARIH2/RDX/UBE2D3/TPR/PRKCH/SPTBN1/GNAI1/TARDBP/NMD3/EPB41L2/ITGB2/MSN/ZIC1	22
III	GO:0048732	gland development	26/441	443/18866	1.78419e-05	0.00650987	0.00578325	SALL1/SIX3/PSEN1/ITGA2/MAN2A1/CFLAR/BCL11B/RBPJ/FA2H/TNC/ANXA1/RAP1A/FGFR2/LRP6/QDPR/ID4/ONECUT2/TWSG1/ARHGAP5/POU3F2/PROX1/SFRP1/TGFBR1/CTNNB1/SOX2/MSN	26
III	GO:0043484	regulation of RNA splicing	14/441	156/18866	1.83851e-05	0.00650987	0.00578325	LARP7/METTL4/CLK4/FXR1/TRA2A/RBM5/NCL/WTAP/RBM7/RBM22/SON/RBM12B/KHDRBS1/SLC38A2	14
III	GO:0019827	stem cell population maintenance	14/441	162/18866	2.81033e-05	0.00918547	0.00816021	SALL1/SAV1/RBPJ/PCM1/CDC73/METTL3/PRRX1/STAT3/PROX1/SFRP1/ZNF706/ZFP36L2/CTNNB1/SOX2	14
III	GO:0098727	maintenance of cell number	14/441	164/18866	3.22213e-05	0.00977918	0.00868765	SALL1/SAV1/RBPJ/PCM1/CDC73/METTL3/PRRX1/STAT3/PROX1/SFRP1/ZNF706/ZFP36L2/CTNNB1/SOX2	14
III	GO:0071559	response to transforming growth factor beta	18/441	258/18866	3.92445e-05	0.0103189	0.00916713	CFLAR/SNX6/ZFHX3/SMAD5/FGFR2/PMEPA1/SMURF2/ONECUT2/TWSG1/PENK/SMAD1/SFRP1/ROCK1/GLG1/ZFP36L2/TGFBR1/SMAD9/HSPA5	18
III	GO:0042063	gliogenesis	20/441	307/18866	3.93718e-05	0.0103189	0.00916713	PSEN1/MPP5/LRP2/CNTN2/FA2H/ANXA1/ASPA/GSN/METTL3/ID4/KCNJ10/PENK/IFNGR1/CRB1/STAT3/POU3F2/PRKCH/CD9/CTNNB1/SOX2	20
III	GO:0021537	telencephalon development	18/441	259/18866	4.12853e-05	0.0103189	0.00916713	SALL1/SIX3/PSEN1/NDE1/EFHC1/BCL11B/CNTN2/GNG12/LRP6/CHD7/ID4/ZEB2/POU3F2/PROX1/SECISBP2/RFX4/CTNNB1/SLC38A2	18
III	GO:0034975	protein folding in endoplasmic reticulum	4/441	10/18866	5.53108e-05	0.0130564	0.0115991	DNAJC3/DNAJC10/HSPA5/PDIA3	4
III	GO:1903311	regulation of mRNA metabolic process	21/441	344/18866	6.5154e-05	0.0138419	0.0122969	LARP7/SERBP1/ZC3HAV1/CDC73/TNPO1/HNRNPC/FXR1/TRA2A/METTL3/RBM5/NCL/WTAP/RBM7/BARD1/SON/PAPOLA/KHDRBS1/SECISBP2/ROCK1/TARDBP/ZFP36L2	21
III	GO:0090596	sensory organ morphogenesis	18/441	269/18866	6.74988e-05	0.0138419	0.0122969	SALL1/SIX3/MAN2A1/EFEMP1/PHACTR4/DLX6/FGFR2/LRP6/BCR/CHD7/TUG1/CRB1/PRRX1/STAT3/PROX1/EPHB1/CTNNB1/ZIC1	18
III	GO:0003281	ventricular septum development	9/441	76/18866	6.84115e-05	0.0138419	0.0122969	SALL1/SAV1/HEY2/LRP2/RBPJ/MDM4/FGFR2/PROX1/TGFBR1	9
III	GO:0030509	BMP signaling pathway	13/441	155/18866	7.35769e-05	0.0142104	0.0126242	LRP2/SMAD5/RBPJ/NEO1/SMURF2/TWSG1/ZFYVE16/SMAD1/SFRP1/UBE2D3/PCSK6/SMAD9/BMPR1B	13
III	GO:0050769	positive regulation of neurogenesis	26/441	485/18866	8.14169e-05	0.0150409	0.0133621	PSEN1/TCF12/MAN2A1/CFLAR/LRP2/C21orf91/SEMA6A/SCARB2/SEMA4D/RAB21/DPYSL3/SPAG9/ASPA/RAP1A/ZEB2/CREB3L2/PROX1/MACF1/IMPACT/TMEM106B/PRKCH/TIMP2/CTNNB1/PTPRD/HSPA5/MMD	26
III	GO:0034329	cell junction assembly	24/441	434/18866	9.48944e-05	0.0167847	0.0149112	ITGA2/STRN/CDH11/UGT8/MPP5/CDH19/DLC1/SEMA4D/DLG1/RAP1A/BCR/MTDH/DST/OCLN/SFRP1/MACF1/JAM3/ROCK1/PRKCH/CLDN11/EPHB1/CD9/CTNNB1/PTPRD	24
III	GO:0014003	oligodendrocyte development	7/441	47/18866	0.000101926	0.0167847	0.0149112	CNTN2/FA2H/ASPA/GSN/ID4/KCNJ10/CD9	7
III	GO:0045165	cell fate commitment	18/441	278/18866	0.000102707	0.0167847	0.0149112	PSEN1/HEY2/SMAD5/BCL11B/RBPJ/CDC73/FGFR2/ONECUT2/SMAD1/PRRX1/STAT3/POU3F2/PROX1/SFRP1/IFRD1/TGFBR1/CTNNB1/SOX2	18
III	GO:0010001	glial cell differentiation	16/441	230/18866	0.000108068	0.0170067	0.0151084	PSEN1/MPP5/CNTN2/FA2H/ASPA/GSN/METTL3/ID4/KCNJ10/IFNGR1/CRB1/STAT3/POU3F2/CD9/CTNNB1/SOX2	16
III	GO:0055010	ventricular cardiac muscle tissue morphogenesis	7/441	48/18866	0.000116955	0.0174251	0.0154801	HEY2/LRP2/RBPJ/FGFR2/CHD7/PROX1/TGFBR1	7
III	GO:0007178	transmembrane receptor protein serine/threonine kinase signaling pathway	21/441	359/18866	0.000118929	0.0174251	0.0154801	LRP2/SNX6/SMAD5/RBPJ/IGSF1/NEO1/PMEPA1/SMURF2/ONECUT2/TWSG1/ZFYVE16/SMAD1/SFRP1/UBE2D3/PCSK6/SPTBN1/GLG1/TGFBR1/SMAD9/BMPR1B/HSPA5	21
III	GO:0120193	tight junction organization	9/441	82/18866	0.000124395	0.0176184	0.0156519	STRN/MPP5/DLG1/MTDH/OCLN/ROCK1/PRKCH/CLDN11/TGFBR1	9
III	GO:0021782	glial cell development	11/441	122/18866	0.000137535	0.0188512	0.0167471	PSEN1/MPP5/CNTN2/FA2H/ASPA/GSN/ID4/KCNJ10/IFNGR1/POU3F2/CD9	11
III	GO:0042987	amyloid precursor protein catabolic process	7/441	50/18866	0.000152414	0.0190834	0.0169534	PSEN1/ABCG1/TMED10/SP1/IFNGR1/BACE1/ROCK1	7
III	GO:0034250	positive regulation of cellular amide metabolic process	13/441	167/18866	0.000156574	0.0190834	0.0169534	PLD1/ITGA2/USP16/EIF3E/ABCG1/DNAJC3/LARP6/FXR1/SP1/METTL3/IFNGR1/IMPACT/KHDRBS1	13
III	GO:0022010	central nervous system myelination	5/441	23/18866	0.000162086	0.0190834	0.0169534	CNTN2/FA2H/ASPA/ID4/KCNJ10	5
III	GO:0032291	axon ensheathment in central nervous system	5/441	23/18866	0.000162086	0.0190834	0.0169534	CNTN2/FA2H/ASPA/ID4/KCNJ10	5
III	GO:0071772	response to BMP	13/441	168/18866	0.000166177	0.0190834	0.0169534	LRP2/SMAD5/RBPJ/NEO1/SMURF2/TWSG1/ZFYVE16/SMAD1/SFRP1/UBE2D3/PCSK6/SMAD9/BMPR1B	13
III	GO:0071773	cellular response to BMP stimulus	13/441	168/18866	0.000166177	0.0190834	0.0169534	LRP2/SMAD5/RBPJ/NEO1/SMURF2/TWSG1/ZFYVE16/SMAD1/SFRP1/UBE2D3/PCSK6/SMAD9/BMPR1B	13
III	GO:0050435	amyloid-beta metabolic process	7/441	51/18866	0.000173151	0.0192329	0.0170861	PSEN1/ABCG1/TMED10/SP1/IFNGR1/BACE1/ROCK1	7
III	GO:0021953	central nervous system neuron differentiation	14/441	192/18866	0.000176531	0.0192329	0.0170861	SALL1/PSEN1/CDH11/C21orf91/BCL11B/CNTN2/FGFR2/LRP6/ID4/ZEB2/PROX1/SFRP1/EPHB1/CTNNB1	14
III	GO:0060038	cardiac muscle cell proliferation	8/441	69/18866	0.000200824	0.0213326	0.0189515	SAV1/HEY2/CXADR/RBPJ/FGFR2/SMAD1/PRKAR1A/TGFBR1	8
III	GO:0008380	RNA splicing	25/441	487/18866	0.000217106	0.0224995	0.0199882	LARP7/METTL4/CLK4/LSM8/HNRNPC/FXR1/TRA2A/IVNS1ABP/METTL3/PRPF38B/RBM5/NCL/WTAP/RBM7/RBM22/PRPF40A/SON/PAPOLA/RBM12B/PCBP2/KHDRBS1/SMNDC1/PPIG/TARDBP/SLC38A2	25
III	GO:0032388	positive regulation of intracellular transport	15/441	222/18866	0.000241757	0.0236344	0.0209964	PSEN1/SAR1B/RAB21/PCM1/LEPROT/RBM22/ARIH2/KHDRBS1/RDX/UBE2D3/TPR/TARDBP/ITGB2/MSN/ZIC1	15
III	GO:0050684	regulation of mRNA processing	12/441	152/18866	0.000244076	0.0236344	0.0209964	LARP7/CDC73/FXR1/TRA2A/RBM5/NCL/WTAP/RBM7/BARD1/SON/PAPOLA/KHDRBS1	12
III	GO:0070486	leukocyte aggregation	4/441	14/18866	0.000244743	0.0236344	0.0209964	SEMA4D/JAM2/CD44/MSN	4
III	GO:0034205	amyloid-beta formation	6/441	39/18866	0.000267467	0.0252548	0.0224359	PSEN1/ABCG1/TMED10/SP1/IFNGR1/ROCK1	6
III	GO:0003229	ventricular cardiac muscle tissue development	7/441	55/18866	0.0002801	0.0258728	0.0229849	HEY2/LRP2/RBPJ/FGFR2/CHD7/PROX1/TGFBR1	7
III	GO:0090101	negative regulation of transmembrane receptor protein serine/threonine kinase signaling pathway	11/441	133/18866	0.000294157	0.0263805	0.023436	LRP2/SNX6/IGSF1/PMEPA1/SMURF2/ONECUT2/TWSG1/SFRP1/GLG1/TGFBR1/HSPA5	11
III	GO:0001654	eye development	21/441	384/18866	0.000298015	0.0263805	0.023436	SIX3/PSEN1/MAN2A1/EFEMP1/BCL11B/PHACTR4/DLG1/LRP6/CHD7/TUG1/TWSG1/ZEB2/CRB1/ATF6/STAT3/PROX1/EPHB1/TGFBR1/CTNNB1/BMPR1B/SOX2	21
III	GO:0071560	cellular response to transforming growth factor beta stimulus	16/441	252/18866	0.00030659	0.0265858	0.0236183	CFLAR/SNX6/SMAD5/FGFR2/PMEPA1/SMURF2/ONECUT2/TWSG1/PENK/SMAD1/SFRP1/GLG1/ZFP36L2/TGFBR1/SMAD9/HSPA5	16
III	GO:0009100	glycoprotein metabolic process	22/441	415/18866	0.000331315	0.0280605	0.0249285	SPOCK3/PSEN1/MAGT1/PAWR/MAN2A1/DPY19L4/B3GNT2/GALNT7/TMEM165/NPC1/DAD1/C1GALT1/SOAT1/TMEM59/LMAN1/MGAT4A/PCSK6/TRIM13/GALNT6/ALG5/CTNNB1/BMPR1B	22
III	GO:0150063	visual system development	21/441	388/18866	0.000342106	0.0280605	0.0249285	SIX3/PSEN1/MAN2A1/EFEMP1/BCL11B/PHACTR4/DLG1/LRP6/CHD7/TUG1/TWSG1/ZEB2/CRB1/ATF6/STAT3/PROX1/EPHB1/TGFBR1/CTNNB1/BMPR1B/SOX2	21
III	GO:0003279	cardiac septum development	10/441	114/18866	0.00034341	0.0280605	0.0249285	SALL1/SAV1/HEY2/LRP2/RBPJ/MDM4/FGFR2/CHD7/PROX1/TGFBR1	10
III	GO:0007628	adult walking behavior	5/441	27/18866	0.000360059	0.0286436	0.0254465	NPC1/CNTN2/CHD7/KCNJ10/ZIC1	5
III	GO:0090288	negative regulation of cellular response to growth factor stimulus	13/441	182/18866	0.000364028	0.0286436	0.0254465	CFLAR/LRP2/SEMA6A/SNX6/CASK/PMEPA1/SMURF2/ONECUT2/TWSG1/SFRP1/GLG1/TGFBR1/HSPA5	13
III	GO:0048880	sensory system development	21/441	394/18866	0.000418938	0.0309665	0.0275101	SIX3/PSEN1/MAN2A1/EFEMP1/BCL11B/PHACTR4/DLG1/LRP6/CHD7/TUG1/TWSG1/ZEB2/CRB1/ATF6/STAT3/PROX1/EPHB1/TGFBR1/CTNNB1/BMPR1B/SOX2	21
III	GO:0003222	ventricular trabecula myocardium morphogenesis	4/441	16/18866	0.000428774	0.0309665	0.0275101	HEY2/RBPJ/CHD7/TGFBR1	4
III	GO:0060411	cardiac septum morphogenesis	8/441	77/18866	0.000429656	0.0309665	0.0275101	SAV1/HEY2/LRP2/RBPJ/FGFR2/CHD7/PROX1/TGFBR1	8
III	GO:0070830	bicellular tight junction assembly	8/441	77/18866	0.000429656	0.0309665	0.0275101	STRN/MPP5/DLG1/MTDH/OCLN/ROCK1/PRKCH/CLDN11	8
III	GO:0021846	cell proliferation in forebrain	5/441	28/18866	0.00042999	0.0309665	0.0275101	SIX3/PCM1/FGFR2/ZEB2/POU3F2	5
III	GO:1990778	protein localization to cell periphery	19/441	340/18866	0.000438554	0.0310569	0.0275904	MPP5/GPSM2/TMEM59/CCDC88A/DLG1/RAP1A/GBP1/LRP6/EXOC5/DENND4C/TNIK/MACF1/RDX/ROCK1/PRKCH/SPTBN1/GNAI1/RABEP1/EPB41L2	19
III	GO:0061448	connective tissue development	16/441	262/18866	0.000471243	0.0322955	0.0286908	CFLAR/EFEMP1/SPTLC2/SMAD5/LRP6/ID4/SMAD1/ITGB8/PRRX1/MEX3C/CREB3L2/GLG1/TGFBR1/CTNNB1/BMPR1B/CD44	16
III	GO:0009101	glycoprotein biosynthetic process	19/441	342/18866	0.000471245	0.0322955	0.0286908	PSEN1/MAGT1/PAWR/MAN2A1/DPY19L4/B3GNT2/GALNT7/TMEM165/NPC1/DAD1/C1GALT1/SOAT1/TMEM59/LMAN1/MGAT4A/GALNT6/ALG5/CTNNB1/BMPR1B	19
III	GO:0090659	walking behavior	5/441	29/18866	0.000509687	0.0334395	0.029707	NPC1/CNTN2/CHD7/KCNJ10/ZIC1	5
III	GO:0006446	regulation of translational initiation	8/441	79/18866	0.000511548	0.0334395	0.029707	EIF3E/DNAJC3/METTL3/EIF1/IMPACT/KHDRBS1/TPR/EIF3H	8
III	GO:0120192	tight junction assembly	8/441	79/18866	0.000511548	0.0334395	0.029707	STRN/MPP5/DLG1/MTDH/OCLN/ROCK1/PRKCH/CLDN11	8
III	GO:0070085	glycosylation	16/441	265/18866	0.000533499	0.034346	0.0305124	PSEN1/MAGT1/MAN2A1/DPY19L4/B3GNT2/GALNT7/TMEM165/NPC1/DAD1/C1GALT1/TMEM59/LMAN1/PIGB/MGAT4A/GALNT6/ALG5	16
III	GO:0060412	ventricular septum morphogenesis	6/441	45/18866	0.000593361	0.0376297	0.0334296	SAV1/HEY2/RBPJ/FGFR2/PROX1/TGFBR1	6
III	GO:0055008	cardiac muscle tissue morphogenesis	7/441	63/18866	0.000650704	0.0404991	0.0359787	HEY2/LRP2/RBPJ/FGFR2/CHD7/PROX1/TGFBR1	7
III	GO:1903313	positive regulation of mRNA metabolic process	8/441	82/18866	0.000657669	0.0404991	0.0359787	ZC3HAV1/CDC73/TRA2A/METTL3/NCL/ROCK1/TARDBP/ZFP36L2	8
III	GO:0045666	positive regulation of neuron differentiation	20/441	380/18866	0.000667803	0.0405356	0.0360112	PSEN1/TCF12/CFLAR/C21orf91/SCARB2/SEMA4D/RAB21/DPYSL3/SPAG9/RAP1A/ZEB2/CREB3L2/PROX1/MACF1/IMPACT/TMEM106B/TIMP2/PTPRD/HSPA5/MMD	20
III	GO:0051216	cartilage development	13/441	197/18866	0.000770205	0.046093	0.0409482	EFEMP1/SMAD5/LRP6/SMAD1/ITGB8/PRRX1/MEX3C/CREB3L2/GLG1/TGFBR1/CTNNB1/BMPR1B/CD44	13
III	GO:0043297	apical junction assembly	8/441	85/18866	0.000835721	0.0493191	0.0438142	STRN/MPP5/DLG1/MTDH/OCLN/ROCK1/PRKCH/CLDN11	8
