# Supplementary material for: Identification of the molecular subgroups in Alzheimer's disease by transcriptomic data
Source: Front Neurol. 2022 Sep 20;13:901179. doi: 10.3389/fneur.2022.901179 (PMC9530954; doi:10.3389/fneur.2022.901179)
Supplement: Supplementary File 6 — GSEA gene ranking. [file Table_5.XLSX]

## Sheet: SubⅠ
NAME	SYMBOL	RANK IN GENE LIST	RANK METRIC SCORE	RUNNING ES	CORE ENRICHMENT
row_0	PRELP	0	38.3488	0.0219652	Yes
row_1	RBM17	2	35.7163	0.0421444	Yes
row_2	AHNAK	7	29.3316	0.0578321	Yes
row_3	TAF10	9	28.9758	0.0741505	Yes
row_4	ANKRD40	13	27.4996	0.0890671	Yes
row_5	METRN	14	27.3645	0.104741	Yes
row_6	RPL18	20	25.933	0.118204	Yes
row_7	TRIM8	23	25.3308	0.132156	Yes
row_8	RPL35	25	24.942	0.146164	Yes
row_9	MKNK2	31	24.5337	0.158826	Yes
row_10	MYO10	32	24.4641	0.172838	Yes
row_11	FKSG49	35	23.8812	0.18596	Yes
row_12	MICALL2	38	23.5874	0.198914	Yes
row_13	MRAS	54	21.0633	0.206806	Yes
row_14	CARHSP1	71	19.4482	0.213495	Yes
row_15	RPS10	75	19.3554	0.223747	Yes
row_16	RPL35A	76	19.278	0.234789	Yes
row_17	IL17RB	79	19.1852	0.245221	Yes
row_18	TNS3	83	18.8999	0.255212	Yes
row_19	NOTCH1	90	18.5509	0.264169	Yes
row_20	NFKBIA	95	18.2923	0.273533	Yes
row_21	RPS27A	98	18.0832	0.283335	Yes
row_22	LPP	100	17.8506	0.293281	Yes
row_23	GLI3	107	17.6031	0.301694	Yes
row_24	TNPO2	116	17.2709	0.309361	Yes
row_25	MYO1C	121	17.046	0.318012	Yes
row_26	EIF4EBP2	122	17.0114	0.327756	Yes
row_27	RPS19	129	16.8598	0.335744	Yes
row_28	TACC1	133	16.6956	0.344472	Yes
row_29	MGLL	137	16.4614	0.353066	Yes
row_30	PVRL2	138	16.4354	0.36248	Yes
row_31	NES	143	16.0741	0.370574	Yes
row_32	RPL19	154	15.78	0.376831	Yes
row_33	LTBP3	158	15.6089	0.384937	Yes
row_34	DUSP1	165	15.0755	0.391903	Yes
row_35	TRIOBP	169	15.0139	0.399668	Yes
row_36	RPL14	175	14.8202	0.406766	Yes
row_37	EPN1	176	14.7971	0.415241	Yes
row_38	ASRGL1	177	14.7762	0.423705	Yes
row_39	LMNA	180	14.6819	0.431558	Yes
row_40	KLF15	183	14.3736	0.439234	Yes
row_41	ARHGEF2	184	14.3546	0.447456	Yes
row_42	SDF4	194	14.0324	0.45299	Yes
row_43	PRR11	197	13.9911	0.460447	Yes
row_44	RUNX3	199	13.9218	0.468143	Yes
row_45	CBS	204	13.6861	0.47487	Yes
row_46	CDC42BPA	205	13.671	0.4827	Yes
row_47	LLGL1	206	13.6519	0.490519	Yes
row_48	PVRL1	209	13.5946	0.49775	Yes
row_49	DDX17	213	13.4932	0.504644	Yes
row_50	PTBP1	218	13.3383	0.511171	Yes
row_51	SETD5	219	13.2258	0.518746	Yes
row_52	BCL6	225	13.1272	0.524874	Yes
row_53	FOXO3	228	13.1052	0.531824	Yes
row_54	PRKD2	229	13.0798	0.539316	Yes
row_55	DCN	233	13.0361	0.545948	Yes
row_56	PHF21A	236	12.9299	0.552798	Yes
row_57	CXCL2	247	12.7129	0.557298	Yes
row_58	KIF5A	252	12.5947	0.563399	Yes
row_59	ZNF358	257	12.4531	0.569419	Yes
row_60	ROBO4	258	12.4448	0.576547	Yes
row_61	UBTF	270	12.1543	0.580449	Yes
row_62	INSR	285	11.7748	0.583299	Yes
row_63	TPM2	291	11.732	0.588628	Yes
row_64	ERF	297	11.5579	0.593858	Yes
row_65	FOLR2	300	11.5366	0.599909	Yes
row_66	NFIC	305	11.4523	0.605356	Yes
row_67	CDK5RAP2	311	11.3275	0.610453	Yes
row_68	MSX1	312	11.2945	0.616923	Yes
row_69	FAU	317	11.203	0.622227	Yes
row_70	ERN2	318	11.2026	0.628643	Yes
row_71	RHOC	322	11.1081	0.634171	Yes
row_72	SDK2	329	10.9597	0.638779	Yes
row_73	USP49	349	10.626	0.639581	Yes
row_74	F11R	356	10.4856	0.643918	Yes
row_75	CADM4	358	10.4522	0.649626	Yes
row_76	FARP1	365	10.382	0.653904	Yes
row_77	TMEM132A	375	10.1736	0.657227	Yes
row_78	KLF2	376	10.154	0.663043	Yes
row_79	MPZL2	377	10.1466	0.668855	Yes
row_80	GSTM3	385	10.0713	0.672677	Yes
row_81	SLC11A1	393	9.97666	0.676444	Yes
row_82	TCF4	396	9.94653	0.681585	Yes
row_83	SREBF2	448	9.19013	0.672662	Yes
row_84	KLF6	449	9.18422	0.677923	Yes
row_85	TRIM38	456	9.14875	0.681494	Yes
row_86	PNRC2	473	8.96863	0.68218	Yes
row_87	SCD5	485	8.82159	0.684173	Yes
row_88	DAPP1	486	8.78898	0.689207	Yes
row_89	GOLGA2	488	8.7731	0.693954	Yes
row_90	DDX54	495	8.68775	0.697261	Yes
row_91	ARFGAP1	497	8.6703	0.701949	Yes
row_92	FSTL1	500	8.63808	0.70634	Yes
row_93	SAMD4B	509	8.48598	0.708976	Yes
row_94	MAP2K7	514	8.43737	0.712696	Yes
row_95	SYNPO	523	8.27206	0.715208	Yes
row_96	TCTN2	540	8.14345	0.715422	Yes
row_97	TAGLN	541	8.13018	0.720079	Yes
row_98	PPP1R3C	544	8.1121	0.724169	Yes
row_99	CHRNB2	545	8.11019	0.728814	Yes
row_100	ANKRD53	550	8.08411	0.732332	Yes
row_101	RNF19A	563	7.95327	0.733549	Yes
row_102	NOTCH4	570	7.88031	0.736394	Yes
row_103	MAFK	571	7.86814	0.740901	Yes
row_104	L1TD1	574	7.84984	0.744841	Yes
row_105	CFL1	576	7.82137	0.749042	Yes
row_106	SLCO4A1	582	7.79333	0.752115	Yes
row_107	FLT1	584	7.78781	0.756298	Yes
row_108	GUSB	610	7.54549	0.753666	Yes
row_109	PCF11	625	7.40491	0.754013	Yes
row_110	TFRC	629	7.3596	0.757394	Yes
row_111	SLC22A3	630	7.31862	0.761585	Yes
row_112	ANGPTL4	661	7.11108	0.757314	Yes
row_113	HDAC11	668	7.05234	0.759684	Yes
row_114	TAOK1	676	6.99429	0.761743	Yes
row_115	ZMIZ2	678	6.98788	0.765467	Yes
row_116	ZNF160	733	6.66604	0.754265	No
row_117	PRKAR2A	748	6.5578	0.754126	No
row_118	HSPB6	755	6.50474	0.756183	No
row_119	MYL9	759	6.47699	0.759059	No
row_120	FADS2	771	6.40548	0.759668	No
row_121	ELAVL3	802	6.2682	0.754913	No
row_122	SLC6A13	829	6.11095	0.751181	No
row_123	TCEB2	860	5.86147	0.746193	No
row_124	B2M	890	5.73343	0.74141	No
row_125	NXPH3	915	5.59699	0.73794	No
row_126	RGS5	922	5.54123	0.739445	No
row_127	MGP	967	5.32286	0.730255	No
row_128	SYT17	980	5.26239	0.729931	No
row_129	SLAMF7	1018	5.07683	0.722547	No
row_130	SOCS3	1111	4.62492	0.699605	No
row_131	CNPY4	1132	4.53368	0.696638	No
row_132	ANGPT2	1192	4.30562	0.682693	No
row_133	CST3	1249	4.09113	0.669459	No
row_134	MEG3	1360	3.7316	0.640998	No
row_135	DLGAP4	1376	3.68272	0.638935	No
row_136	MMP16	1402	3.57243	0.634027	No
row_137	PTPRS	1470	3.36403	0.617317	No
row_138	VWF	1593	3.01622	0.585109	No
row_139	KLK7	1601	2.99044	0.584874	No
row_140	GUK1	1746	2.6458	0.546334	No
row_141	ACSL5	1897	2.28894	0.50592	No
row_142	EEF2	1918	2.2305	0.501635	No
row_143	SH3GLB2	2094	1.84648	0.454014	No
row_144	FKBP5	2286	1.48391	0.401734	No
row_145	EDN1	2316	1.41696	0.394479	No
row_146	SAMHD1	2362	1.34538	0.382732	No
row_147	DDX58	2551	1.08133	0.331057	No
row_148	SYTL2	3160	0.413604	0.16217	No

## Sheet: SubⅡ
NAME	SYMBOL	RANK IN GENE LIST	RANK METRIC SCORE	RUNNING ES	CORE ENRICHMENT
row_0	HINT1	0	31.3591	0.0123316	Yes
row_1	FGF12	2	21.7536	0.0205866	Yes
row_2	MAPK9	3	21.3599	0.0289861	Yes
row_3	ATP6V0B	4	20.3103	0.0369728	Yes
row_4	SLC6A15	6	20.0204	0.0445463	Yes
row_5	VPS35	8	19.9451	0.0520901	Yes
row_6	SYN2	9	19.3517	0.0596999	Yes
row_7	ATP6V1C1	10	18.9939	0.067169	Yes
row_8	RAB6B	11	18.6436	0.0745004	Yes
row_9	ARPC5L	12	18.5659	0.0818012	Yes
row_10	PCDH7	13	18.3126	0.0890024	Yes
row_11	UBE2V2	14	18.2183	0.0961665	Yes
row_12	PPM1E	15	18.1094	0.103288	Yes
row_13	LRPPRC	16	18.0427	0.110383	Yes
row_14	SLC25A46	17	17.6786	0.117335	Yes
row_15	INPP4A	18	17.4544	0.124198	Yes
row_16	CAB39	19	17.2568	0.130984	Yes
row_17	DCLK1	20	17.1846	0.137742	Yes
row_18	SEC61A2	21	16.8919	0.144385	Yes
row_19	SV2B	22	16.804	0.150993	Yes
row_20	GABRA1	23	16.4553	0.157463	Yes
row_21	CDC37L1	24	16.322	0.163882	Yes
row_22	PREPL	25	16.1086	0.170216	Yes
row_23	DLD	26	16.0303	0.17652	Yes
row_24	MAPK10	27	15.9795	0.182804	Yes
row_25	LMO4	28	15.9269	0.189067	Yes
row_26	RWDD2A	29	15.8725	0.195308	Yes
row_27	NDFIP1	30	15.5363	0.201418	Yes
row_28	ADAM23	31	15.3869	0.207469	Yes
row_29	OXR1	33	15.0685	0.213095	Yes
row_30	MKKS	37	14.6347	0.217952	Yes
row_31	HN1	38	14.4254	0.223624	Yes
row_32	ALDOA	39	14.3101	0.229252	Yes
row_33	CNTN1	40	14.1505	0.234816	Yes
row_34	PAK1	41	14.1484	0.24038	Yes
row_35	GDAP1	43	14.0903	0.245621	Yes
row_36	AK5	44	13.982	0.25112	Yes
row_37	GNB5	48	13.8092	0.255652	Yes
row_38	B3GALNT1	49	13.8074	0.261082	Yes
row_39	ITFG1	50	13.7489	0.266488	Yes
row_40	SEZ6L	57	13.4896	0.269997	Yes
row_41	SCN2B	60	13.4053	0.27467	Yes
row_42	GFPT1	61	13.2866	0.279894	Yes
row_43	GABRD	64	13.1199	0.284455	Yes
row_44	PRMT8	65	12.9636	0.289553	Yes
row_45	DGKQ	67	12.9005	0.294326	Yes
row_46	MRPL4	68	12.8993	0.299399	Yes
row_47	YPEL5	73	12.674	0.303186	Yes
row_48	KLHL12	75	12.5787	0.307833	Yes
row_49	ELAVL2	76	12.5677	0.312775	Yes
row_50	NRXN3	78	12.4667	0.317378	Yes
row_51	GRIN2A	82	12.3598	0.32134	Yes
row_52	SEZ6L2	83	12.2446	0.326155	Yes
row_53	ATP5G3	87	12.0846	0.330009	Yes
row_54	RTN3	91	11.9929	0.333828	Yes
row_55	B4GALT6	99	11.5576	0.336277	Yes
row_56	TOLLIP	100	11.4605	0.340784	Yes
row_57	FGF14	101	11.4367	0.345281	Yes
row_58	SNCA	102	11.4165	0.349771	Yes
row_59	DYNC1LI1	104	11.3171	0.353922	Yes
row_60	HSP90AB1	105	11.3103	0.358369	Yes
row_61	PGK1	109	11.1689	0.361863	Yes
row_62	C3orf14	110	11.1673	0.366255	Yes
row_63	ATP8A2	116	10.9102	0.369049	Yes
row_64	CACNA1B	120	10.7468	0.372377	Yes
row_65	KCNJ6	122	10.6708	0.376273	Yes
row_66	UCHL5	123	10.667	0.380468	Yes
row_67	CA10	124	10.6433	0.384653	Yes
row_68	SLC25A3	126	10.6005	0.388523	Yes
row_69	TUSC3	127	10.5264	0.392662	Yes
row_70	CLSTN2	129	10.5066	0.396494	Yes
row_71	CCDC6	132	10.4251	0.399995	Yes
row_72	CADPS	134	10.3461	0.403764	Yes
row_73	NBEA	135	10.3061	0.407817	Yes
row_74	MCHR1	139	10.0288	0.410863	Yes
row_75	EPHA4	142	9.93816	0.414172	Yes
row_76	HSPH1	144	9.80997	0.417731	Yes
row_77	MARK1	149	9.67797	0.420339	Yes
row_78	EIF4E2	152	9.60383	0.423517	Yes
row_79	RAB11A	155	9.54358	0.426671	Yes
row_80	SUB1	161	9.40692	0.428874	Yes
row_81	PAK3	163	9.38794	0.432266	Yes
row_82	LZTFL1	164	9.3341	0.435937	Yes
row_83	COX5A	167	9.30807	0.438999	Yes
row_84	TMEM70	169	9.26761	0.442344	Yes
row_85	NRXN1	170	9.26157	0.445986	Yes
row_86	PPP2CA	171	9.25669	0.449626	Yes
row_87	ELAVL4	173	9.21526	0.45295	Yes
row_88	LRRC2	174	9.21269	0.456573	Yes
row_89	UBFD1	176	9.18125	0.459884	Yes
row_90	MRPL35	178	9.08929	0.463159	Yes
row_91	PSMA5	184	8.91167	0.465167	Yes
row_92	KITLG	186	8.90744	0.46837	Yes
row_93	SPATA7	189	8.85697	0.471254	Yes
row_94	FGF9	190	8.83844	0.47473	Yes
row_95	MAP2	191	8.81565	0.478197	Yes
row_96	GLRB	193	8.81114	0.481362	Yes
row_97	ADRBK2	201	8.60369	0.48265	Yes
row_98	ANKH	204	8.57593	0.485424	Yes
row_99	CAND1	205	8.56077	0.488791	Yes
row_100	CACNG2	210	8.50996	0.49094	Yes
row_101	SUSD4	213	8.41993	0.493652	Yes
row_102	LIN7B	218	8.37014	0.495746	Yes
row_103	CNKSR2	220	8.3642	0.498736	Yes
row_104	SCN2A	224	8.34568	0.50112	Yes
row_105	FAM49A	225	8.29327	0.504381	Yes
row_106	NEFM	226	8.28214	0.507638	Yes
row_107	COX7B	228	8.25972	0.510587	Yes
row_108	NDRG3	229	8.25098	0.513831	Yes
row_109	COQ3	230	8.24147	0.517072	Yes
row_110	CDC42EP3	231	8.23561	0.520311	Yes
row_111	ARL8B	232	8.22602	0.523546	Yes
row_112	IFT57	238	8.10401	0.525236	Yes
row_113	RAD23B	239	8.10313	0.528422	Yes
row_114	KCNJ3	240	8.0797	0.531599	Yes
row_115	NUP93	241	8.05072	0.534765	Yes
row_116	LMTK2	242	8.04471	0.537929	Yes
row_117	NEDD4L	251	7.92353	0.53865	Yes
row_118	ADCYAP1	252	7.91977	0.541764	Yes
row_119	FEZF2	253	7.90599	0.544873	Yes
row_120	GMCL1	254	7.89006	0.547976	Yes
row_121	LRP8	255	7.87454	0.551073	Yes
row_122	PDE1A	257	7.8583	0.553863	Yes
row_123	REPS2	258	7.84919	0.55695	Yes
row_124	GRIA4	262	7.70759	0.559083	Yes
row_125	ADCY1	264	7.69191	0.561808	Yes
row_126	THYN1	267	7.66707	0.564225	Yes
row_127	HABP4	268	7.65723	0.567236	Yes
row_128	SPATS2	269	7.64974	0.570244	Yes
row_129	COPS4	270	7.61772	0.57324	Yes
row_130	NAPG	271	7.60515	0.57623	Yes
row_131	HOOK1	275	7.56981	0.578309	Yes
row_132	MPPED1	276	7.56264	0.581283	Yes
row_133	LMO3	278	7.45524	0.583915	Yes
row_134	PDK3	280	7.42247	0.586535	Yes
row_135	BBS7	289	7.31409	0.587017	Yes
row_136	DLGAP1	290	7.27294	0.589877	Yes
row_137	SCN8A	291	7.23976	0.592723	Yes
row_138	C1orf21	295	7.18709	0.594652	Yes
row_139	PPP2R2D	296	7.17633	0.597474	Yes
row_140	SEH1L	300	7.14091	0.599384	Yes
row_141	TSC22D2	305	7.09251	0.600976	Yes
row_142	GPLD1	311	7.02952	0.602243	Yes
row_143	SLIT2	314	6.98141	0.60439	Yes
row_144	KCMF1	315	6.97583	0.607133	Yes
row_145	CDC42	316	6.93562	0.609861	Yes
row_146	ADD2	321	6.88702	0.611372	Yes
row_147	STAU2	322	6.87695	0.614076	Yes
row_148	DPP6	327	6.80799	0.615556	Yes
row_149	FLRT3	333	6.76174	0.616718	Yes
row_150	YTHDF2	335	6.75651	0.619076	Yes
row_151	NRIP3	346	6.64216	0.618695	Yes
row_152	EIF2S3	347	6.64042	0.621306	Yes
row_153	PSPC1	351	6.61916	0.623011	Yes
row_154	NUDT21	354	6.59669	0.625006	Yes
row_155	C11orf80	355	6.57937	0.627594	Yes
row_156	ATP2B3	360	6.51266	0.628957	Yes
row_157	FRMPD4	364	6.48193	0.630608	Yes
row_158	RAB3B	365	6.47238	0.633154	Yes
row_159	MRPS30	366	6.45832	0.635693	Yes
row_160	HTR2A	374	6.35525	0.636097	Yes
row_161	STXBP6	375	6.35174	0.638595	Yes
row_162	ATP2B2	376	6.33872	0.641087	Yes
row_163	EFNA5	379	6.30192	0.642967	Yes
row_164	SCAND1	382	6.25709	0.644829	Yes
row_165	GGNBP2	383	6.25679	0.647289	Yes
row_166	ATP6V1D	392	6.17567	0.647323	Yes
row_167	ATG7	395	6.14407	0.649141	Yes
row_168	HDGFRP3	397	6.13107	0.651252	Yes
row_169	LRRC8B	401	6.1204	0.652761	Yes
row_170	MYO5A	405	6.07729	0.654253	Yes
row_171	HIGD1A	414	5.96464	0.654204	Yes
row_172	GPR22	418	5.94143	0.655643	Yes
row_173	FZD3	424	5.87266	0.656455	Yes
row_174	PCYOX1	427	5.82919	0.658149	Yes
row_175	UGCG	429	5.81165	0.660135	Yes
row_176	RIMS1	431	5.80964	0.66212	Yes
row_177	RANBP9	432	5.80895	0.664405	Yes
row_178	MOCS2	435	5.78375	0.66608	Yes
row_179	BAG5	444	5.66505	0.665914	Yes
row_180	FAM155A	445	5.66397	0.668141	Yes
row_181	NLK	448	5.65796	0.669767	Yes
row_182	ST6GALNAC5	450	5.63405	0.671683	Yes
row_183	SYNJ1	454	5.61557	0.672994	Yes
row_184	ZWILCH	459	5.59958	0.673998	Yes
row_185	AHI1	460	5.59688	0.676199	Yes
row_186	NDUFA10	461	5.58707	0.678396	Yes
row_187	CHST1	463	5.55276	0.680281	Yes
row_188	CYCS	467	5.53722	0.68156	Yes
row_189	KLHL7	471	5.5215	0.682833	Yes
row_190	GRIA3	472	5.50662	0.684999	Yes
row_191	TMOD2	475	5.43822	0.686539	Yes
row_192	WBP11	478	5.42657	0.688074	Yes
row_193	ASNS	485	5.38037	0.688394	Yes
row_194	FBXW7	488	5.37055	0.689907	Yes
row_195	YWHAH	493	5.36674	0.69082	Yes
row_196	GLS	494	5.36368	0.692929	Yes
row_197	DPP8	497	5.33883	0.69443	Yes
row_198	RAB27B	498	5.2893	0.69651	Yes
row_199	RTF1	499	5.27644	0.698585	Yes
row_200	EGR1	507	5.20469	0.698537	Yes
row_201	ATP5F1	509	5.1903	0.700278	Yes
row_202	FAM131A	511	5.16523	0.70201	Yes
row_203	SEMA4F	515	5.15517	0.70314	Yes
row_204	NDUFS1	518	5.1529	0.704567	Yes
row_205	OLA1	521	5.13927	0.70599	Yes
row_206	PANX1	522	5.13316	0.708008	Yes
row_207	ST8SIA3	524	5.10834	0.709718	Yes
row_208	CYP26B1	527	5.09977	0.711124	Yes
row_209	PTPN3	529	5.09456	0.712828	Yes
row_210	CACNA2D1	531	5.09024	0.714531	Yes
row_211	TUBGCP5	545	4.99669	0.712605	Yes
row_212	GABRB3	552	4.94257	0.712752	Yes
row_213	SARS	555	4.9204	0.714089	Yes
row_214	KCNJ9	556	4.92011	0.716023	Yes
row_215	ANAPC10	557	4.91536	0.717956	Yes
row_216	SLC41A3	561	4.89604	0.718984	Yes
row_217	TCEA2	564	4.86635	0.720299	Yes
row_218	EIF5A2	566	4.85796	0.72191	Yes
row_219	PRKCE	576	4.82214	0.721112	Yes
row_220	AASDHPPT	583	4.78079	0.721196	Yes
row_221	NGRN	586	4.7551	0.722467	Yes
row_222	GSK3B	587	4.7523	0.724336	Yes
row_223	TRIM36	597	4.69435	0.723488	Yes
row_224	HOMER1	614	4.61896	0.720516	Yes
row_225	SLC25A40	615	4.60982	0.722329	Yes
row_226	WDR7	620	4.56589	0.722927	Yes
row_227	RNF187	623	4.55504	0.724119	Yes
row_228	VPS41	630	4.51834	0.7241	Yes
row_229	ANKRD17	647	4.45337	0.721063	Yes
row_230	CDS1	655	4.39954	0.720697	Yes
row_231	DNM1L	663	4.3519	0.720314	Yes
row_232	ANXA6	666	4.33633	0.72142	Yes
row_233	PSMB4	670	4.31956	0.722221	Yes
row_234	KCNA1	675	4.28796	0.72271	Yes
row_235	BCAP29	692	4.24506	0.71959	Yes
row_236	UQCRC2	694	4.23722	0.720957	Yes
row_237	PPP2R5E	696	4.2276	0.72232	Yes
row_238	LRPAP1	701	4.2178	0.722781	Yes
row_239	KIF3A	705	4.18894	0.723531	Yes
row_240	JPH3	714	4.15393	0.72277	Yes
row_241	CITED2	718	4.12896	0.723495	Yes
row_242	PTPN4	719	4.12821	0.725119	Yes
row_243	ARFGEF2	734	4.07115	0.722529	Yes
row_244	HECW1	739	4.05153	0.722925	Yes
row_245	GPHN	741	4.04734	0.724218	Yes
row_246	KPNA6	747	4.01912	0.724302	Yes
row_247	USP27X	750	4.01387	0.725281	Yes
row_248	UBQLN2	761	3.95955	0.723845	No
row_249	NARS	769	3.89884	0.723283	No
row_250	BASP1	777	3.85741	0.722705	No
row_251	BCL11A	796	3.79913	0.718811	No
row_252	TSPAN5	799	3.78913	0.719703	No
row_253	OPN3	803	3.77427	0.720289	No
row_254	RANBP2	810	3.72423	0.719958	No
row_255	TPD52	816	3.7034	0.719917	No
row_256	KCNC1	824	3.67657	0.719268	No
row_257	RNF219	835	3.61746	0.717697	No
row_258	GOLT1B	838	3.61281	0.718519	No
row_259	DIRAS2	839	3.61188	0.71994	No
row_260	ACSL6	849	3.57441	0.718651	No
row_261	SSTR1	851	3.57146	0.719757	No
row_262	DNAJC12	853	3.56437	0.720859	No
row_263	SCAMP5	863	3.50677	0.719544	No
row_264	DNAJA2	870	3.47241	0.719114	No
row_265	AAK1	874	3.46367	0.719578	No
row_266	KHDRBS3	885	3.4281	0.717933	No
row_267	PRPS2	891	3.422	0.717782	No
row_268	RIMBP2	904	3.39547	0.715525	No
row_269	SATB1	913	3.36645	0.714455	No
row_270	SLC20A1	924	3.31483	0.712765	No
row_271	AP4S1	940	3.2715	0.709562	No
row_272	NME7	942	3.25964	0.710544	No
row_273	ARF3	943	3.25043	0.711823	No
row_274	NQO2	946	3.2402	0.712498	No
row_275	NGB	947	3.23931	0.713772	No
row_276	USP14	948	3.23668	0.715045	No
row_277	SETBP1	949	3.236	0.716317	No
row_278	CHL1	950	3.23569	0.71759	No
row_279	ABCC5	951	3.23312	0.718861	No
row_280	SLC30A9	974	3.13829	0.71351	No
row_281	CAMK2G	986	3.08824	0.711432	No
row_282	ITPR1	989	3.07934	0.712044	No
row_283	EIF4E	999	3.05123	0.710551	No
row_284	AKAP12	1016	2.99843	0.706941	No
row_285	RUNX1T1	1020	2.98354	0.707216	No
row_286	ARHGAP26	1025	2.97388	0.707188	No
row_287	ZNF711	1031	2.9649	0.706858	No
row_288	SSBP3	1036	2.9511	0.706821	No
row_289	EHD3	1045	2.93068	0.705579	No
row_290	KPNA5	1058	2.90065	0.703128	No
row_291	SPIN1	1059	2.89973	0.704268	No
row_292	NCDN	1073	2.86999	0.701505	No
row_293	CCKBR	1079	2.84386	0.701127	No
row_294	NISCH	1088	2.80106	0.699834	No
row_295	INPP5F	1128	2.68392	0.689216	No
row_296	RNF41	1145	2.65416	0.685471	No
row_297	ZNF529	1146	2.65407	0.686515	No
row_298	MTMR6	1147	2.64704	0.687556	No
row_299	ATMIN	1181	2.56828	0.678688	No
row_300	PKIA	1182	2.56374	0.679697	No
row_301	SEMA6B	1184	2.5588	0.680404	No
row_302	ADRB1	1186	2.55352	0.681108	No
row_303	IQSEC3	1192	2.53555	0.680609	No
row_304	FAM3C	1200	2.52127	0.679505	No
row_305	WASL	1206	2.50339	0.678993	No
row_306	PPFIA2	1209	2.49736	0.679376	No
row_307	CPEB3	1212	2.49215	0.679758	No
row_308	KALRN	1214	2.48996	0.680438	No
row_309	ST8SIA5	1220	2.47542	0.679914	No
row_310	THRB	1223	2.47277	0.680288	No
row_311	DEAF1	1229	2.46778	0.679762	No
row_312	GPM6A	1250	2.43506	0.674733	No
row_313	NOL4	1262	2.41293	0.67239	No
row_314	KCNA2	1265	2.41161	0.67274	No
row_315	GABRA4	1274	2.40508	0.671291	No
row_316	CNIH3	1281	2.39015	0.670435	No
row_317	BAG4	1285	2.38311	0.670474	No
row_318	IDS	1286	2.37946	0.67141	No
row_319	GABRB2	1316	2.31131	0.663639	No
row_320	OPRK1	1327	2.28411	0.661544	No
row_321	HIVEP2	1367	2.20179	0.650736	No
row_322	MYT1L	1382	2.17198	0.6474	No
row_323	NDEL1	1386	2.16412	0.647353	No
row_324	SIN3B	1390	2.16199	0.647305	No
row_325	KIAA1324	1392	2.15731	0.647854	No
row_326	PNMA3	1410	2.13292	0.643605	No
row_327	CHML	1423	2.10585	0.640841	No
row_328	SMYD2	1445	2.0598	0.635366	No
row_329	SCRT1	1463	2.02585	0.631074	No
row_330	MED4	1494	1.96987	0.622869	No
row_331	SLC4A8	1495	1.96955	0.623644	No
row_332	PPME1	1499	1.96339	0.623518	No
row_333	CXCL14	1505	1.95216	0.622789	No
row_334	CAPNS1	1527	1.91575	0.617257	No
row_335	RUNDC3B	1558	1.86729	0.609012	No
row_336	TTBK2	1571	1.84803	0.606147	No
row_337	SHANK2	1576	1.83808	0.605672	No
row_338	MAP9	1589	1.81462	0.602794	No
row_339	CYB5B	1601	1.79341	0.600207	No
row_340	LIG4	1634	1.73312	0.59131	No
row_341	ADAM11	1636	1.72895	0.591691	No
row_342	EIF1B	1671	1.6776	0.582174	No
row_343	REPS1	1672	1.67494	0.582833	No
row_344	VAPB	1701	1.63243	0.575094	No
row_345	DGKZ	1702	1.63119	0.575735	No
row_346	MAP1B	1721	1.60211	0.570978	No
row_347	PRRG3	1723	1.60057	0.571308	No
row_348	GSTA4	1758	1.53668	0.561736	No
row_349	DCP2	1763	1.5282	0.561139	No
row_350	HDAC4	1775	1.51589	0.558443	No
row_351	ZNF12	1793	1.49776	0.553944	No
row_352	TIPRL	1800	1.49071	0.552734	No
row_353	ZNF91	1801	1.4866	0.553319	No
row_354	BRSK2	1822	1.45642	0.547905	No
row_355	CLIP3	1828	1.45086	0.546979	No
row_356	CACNB4	1892	1.38061	0.528665	No
row_357	MAPK6	1902	1.36533	0.526508	No
row_358	PPM1H	1944	1.31943	0.514756	No
row_359	MICAL2	2016	1.22569	0.493986	No
row_360	TCERG1	2041	1.19083	0.487271	No
row_361	APBA1	2044	1.18763	0.48714	No
row_362	MAST4	2076	1.15487	0.478315	No
row_363	CAMK1D	2114	1.1094	0.467677	No
row_364	C1orf115	2170	1.04974	0.451627	No
row_365	DENR	2221	1.00876	0.437059	No
row_366	ARL15	2250	0.980958	0.429064	No
row_367	USP9Y	2272	0.95857	0.423155	No
row_368	ACTR6	2296	0.939554	0.41664	No
row_369	SNRPA1	2313	0.921072	0.412214	No
row_370	CPLX2	2356	0.878743	0.399988	No
row_371	C14orf132	2363	0.872401	0.398535	No
row_372	EPHA5	2379	0.853887	0.394381	No
row_373	OGFOD1	2406	0.834947	0.386928	No
row_374	SYT13	2439	0.805565	0.377666	No
row_375	PHACTR1	2477	0.770873	0.366895	No
row_376	MRPL2	2493	0.755228	0.362702	No
row_377	EPM2AIP1	2521	0.728377	0.354907	No
row_378	LDB2	2524	0.722658	0.354593	No
row_379	ZNF667	2579	0.677869	0.338697	No
row_380	HERC1	2581	0.677067	0.338664	No
row_381	BCAT1	2644	0.623866	0.320351	No
row_382	KIAA0232	2721	0.558399	0.297823	No
row_383	PCNXL2	2772	0.529375	0.283066	No
row_384	CAMK2N1	2783	0.518652	0.280277	No
row_385	VPS13A	2786	0.517764	0.279882	No
row_386	RAP2A	2881	0.446236	0.251922	No
row_387	PLEKHA1	2886	0.443428	0.250899	No
row_388	DIO2	2981	0.387015	0.222916	No
row_389	SHC3	2988	0.378988	0.221269	No
row_390	TMEM14B	3032	0.347023	0.208535	No
row_391	DNAJB14	3048	0.338285	0.204179	No
row_392	KCNB1	3159	0.258034	0.171356	No
row_393	RNPS1	3220	0.224217	0.153485	No
row_394	UNC13A	3319	0.175105	0.124222	No
row_395	KCNQ3	3356	0.158464	0.113509	No
row_396	LUZP1	3384	0.145297	0.105484	No
row_397	TRIM9	3425	0.127635	0.0935621	No
row_398	NLGN1	3484	0.103754	0.0762429	No
row_399	GRIA2	3547	0.0756708	0.0577153	No
row_400	RORB	3555	0.0732173	0.0556489	No
row_401	DLG2	3642	0.035939	0.0299222	No
row_402	RIMS2	3667	0.0242627	0.0227483	No

## Sheet: SubⅢ
NAME	SYMBOL	RANK IN GENE LIST	RANK METRIC SCORE	RUNNING ES	CORE ENRICHMENT
row_0	GAB1	22	50.1132	-0.000717729	Yes
row_1	SALL1	23	49.1702	0.00521376	Yes
row_2	PHF10	33	44.6247	0.00783025	Yes
row_3	SPOCK3	35	44.479	0.0128884	Yes
row_4	KRCC1	36	43.7469	0.0181657	Yes
row_5	PAWR	38	43.562	0.0231133	Yes
row_6	S100PBP	40	43.4938	0.0280526	Yes
row_7	CPM	42	42.8277	0.0329116	Yes
row_8	MYLIP	44	41.6591	0.0376296	Yes
row_9	BRD7	47	41.3264	0.0420001	Yes
row_10	SAV1	50	40.509	0.0462719	Yes
row_11	GABPA	52	40.1568	0.0508087	Yes
row_12	SPG20	53	40.0473	0.0556397	Yes
row_13	MAN2A1	57	38.8614	0.0594054	Yes
row_14	LAMP2	59	38.5708	0.0637509	Yes
row_15	USP47	61	38.0741	0.0680364	Yes
row_16	EFHC1	62	37.8969	0.072608	Yes
row_17	GALNT7	63	37.7566	0.0771626	Yes
row_18	UGT8	64	37.6316	0.0817022	Yes
row_19	TMBIM4	65	37.1894	0.0861884	Yes
row_20	PSEN1	66	37.146	0.0906694	Yes
row_21	BBX	71	36.6577	0.0938619	Yes
row_22	CDH11	72	36.657	0.0982839	Yes
row_23	SSPN	73	36.6005	0.102699	Yes
row_24	GLTP	74	36.594	0.107113	Yes
row_25	SLC25A13	75	36.5464	0.111522	Yes
row_26	MPP5	84	34.984	0.113283	Yes
row_27	KCNN3	85	34.6961	0.117469	Yes
row_28	EFEMP1	86	34.5395	0.121635	Yes
row_29	NDE1	90	33.6488	0.124772	Yes
row_30	PIK3C2A	92	33.4745	0.128503	Yes
row_31	TLE4	93	33.3646	0.132528	Yes
row_32	AP1S2	95	33.0688	0.136209	Yes
row_33	HEY2	96	32.9448	0.140183	Yes
row_34	ZFHX3	97	32.9151	0.144154	Yes
row_35	SEPP1	99	32.8909	0.147814	Yes
row_36	CFLAR	104	31.8412	0.150426	Yes
row_37	DPY19L4	106	31.5025	0.153919	Yes
row_38	SNTB1	107	31.4029	0.157707	Yes
row_39	GNG7	112	31.2369	0.160245	Yes
row_40	SIX3	114	31.2034	0.163702	Yes
row_41	PLCL1	115	31.0803	0.167451	Yes
row_42	PHKA1	118	30.7339	0.170544	Yes
row_43	UTRN	119	30.7055	0.174248	Yes
row_44	IL17RA	120	30.6983	0.177951	Yes
row_45	EIF3E	122	30.5134	0.181325	Yes
row_46	TCF12	123	30.4727	0.185001	Yes
row_47	ECHDC1	125	30.3301	0.188352	Yes
row_48	ZNF83	126	30.3223	0.19201	Yes
row_49	DLC1	127	30.13	0.195645	Yes
row_50	GNG12	128	30.0958	0.199275	Yes
row_51	HIP1	133	29.8791	0.20165	Yes
row_52	DPYSL3	134	29.8326	0.205249	Yes
row_53	PLD1	139	29.645	0.207595	Yes
row_54	ERMP1	140	29.6224	0.211169	Yes
row_55	SPAG9	142	29.41	0.214409	Yes
row_56	USP16	143	29.4032	0.217956	Yes
row_57	NPC1	144	29.3919	0.221501	Yes
row_58	STRN	145	29.3263	0.225039	Yes
row_59	IKZF5	146	29.2517	0.228568	Yes
row_60	LARP7	148	29.1727	0.23178	Yes
row_61	OSBPL11	150	29.0125	0.234972	Yes
row_62	H2AFJ	151	28.9783	0.238468	Yes
row_63	SERBP1	154	28.7076	0.241316	Yes
row_64	SSFA2	155	28.6234	0.244769	Yes
row_65	CLN8	156	28.5405	0.248212	Yes
row_66	ZNF532	159	28.3326	0.251015	Yes
row_67	JTB	161	28.2284	0.254113	Yes
row_68	B3GNT2	163	28.0619	0.25719	Yes
row_69	ZFHX4	164	28.0295	0.260572	Yes
row_70	ABI3BP	166	27.8188	0.26362	Yes
row_71	HNMT	167	27.7385	0.266966	Yes
row_72	CXADR	170	27.5438	0.269674	Yes
row_73	POU3F2	171	27.4507	0.272985	Yes
row_74	SLC12A2	172	27.3946	0.27629	Yes
row_75	ITGA2	174	27.1529	0.279258	Yes
row_76	DAD1	176	26.9616	0.282203	Yes
row_77	PPP2R2A	179	26.8019	0.284822	Yes
row_78	GPSM2	180	26.7012	0.288043	Yes
row_79	PSAT1	181	26.6515	0.291258	Yes
row_80	LIFR	182	26.4759	0.294451	Yes
row_81	ANKFY1	184	26.4547	0.297335	Yes
row_82	MAGT1	186	26.4472	0.300218	Yes
row_83	SMAD5	187	26.3204	0.303393	Yes
row_84	DNAJC15	188	26.1637	0.30655	Yes
row_85	TMEM33	192	25.9374	0.308756	Yes
row_86	NPL	196	25.6236	0.310925	Yes
row_87	ZNF24	197	25.5974	0.314013	Yes
row_88	ADARB2	198	25.597	0.317101	Yes
row_89	PDE1C	199	25.5449	0.320182	Yes
row_90	C21orf91	203	25.2793	0.32231	Yes
row_91	EDIL3	206	25.1136	0.324724	Yes
row_92	MANEA	213	24.6905	0.325858	Yes
row_93	DLG1	217	24.506	0.327892	Yes
row_94	ECHDC2	219	24.4512	0.330534	Yes
row_95	KLF3	220	24.391	0.333477	Yes
row_96	SAR1B	222	24.2293	0.336092	Yes
row_97	CRB1	225	23.9906	0.338371	Yes
row_98	PELI1	226	23.9879	0.341265	Yes
row_99	ASXL2	227	23.9061	0.344149	Yes
row_100	PHACTR4	229	23.8899	0.346723	Yes
row_101	DFFA	230	23.8722	0.349603	Yes
row_102	CDH19	231	23.8403	0.352479	Yes
row_103	CNIH4	232	23.8233	0.355353	Yes
row_104	ZNF281	234	23.625	0.357895	Yes
row_105	LMAN1	239	23.424	0.359491	Yes
row_106	CLK4	240	23.4219	0.362317	Yes
row_107	RABEP1	244	23.1853	0.364192	Yes
row_108	RAB21	247	23.0838	0.366361	Yes
row_109	PPP1R1A	248	23.0211	0.369138	Yes
row_110	BPTF	249	22.989	0.371912	Yes
row_111	TMEM50B	251	22.8632	0.374362	Yes
row_112	JAM2	256	22.7978	0.375883	Yes
row_113	ID4	259	22.6257	0.377997	Yes
row_114	TBC1D8B	261	22.5361	0.380409	Yes
row_115	GUCY1A3	262	22.5266	0.383126	Yes
row_116	PLXDC2	263	22.5136	0.385842	Yes
row_117	AGPAT5	265	22.4601	0.388244	Yes
row_118	SOCS6	266	22.4251	0.390949	Yes
row_119	WDR78	267	22.327	0.393642	Yes
row_120	RBMS1	268	22.3233	0.396335	Yes
row_121	CASK	272	22.2422	0.398096	Yes
row_122	SPTLC2	273	22.2001	0.400774	Yes
row_123	PLEKHF2	280	21.7852	0.401558	Yes
row_124	SP1	283	21.7101	0.403562	Yes
row_125	SNAP23	284	21.644	0.406173	Yes
row_126	BANP	287	21.5652	0.408159	Yes
row_127	CP	289	21.505	0.410446	Yes
row_128	CLMN	294	21.3872	0.411797	Yes
row_129	QDPR	297	21.3126	0.413753	Yes
row_130	FAM63B	298	21.2127	0.416312	Yes
row_131	TMED5	299	21.2028	0.418869	Yes
row_132	CRIPT	301	21.0465	0.421101	Yes
row_133	ZAK	302	21.0435	0.423639	Yes
row_134	KCNJ10	303	21.0383	0.426177	Yes
row_135	DNALI1	307	20.906	0.427777	Yes
row_136	CCDC47	310	20.8582	0.429678	Yes
row_137	ZBTB10	315	20.6689	0.430942	Yes
row_138	DHX40	316	20.6387	0.433432	Yes
row_139	SNX5	318	20.611	0.435611	Yes
row_140	RAP1A	320	20.5825	0.437786	Yes
row_141	ERLIN2	324	20.4406	0.43933	Yes
row_142	RBPJ	325	20.4077	0.441792	Yes
row_143	MAP3K2	329	20.2608	0.443313	Yes
row_144	CTPS2	333	20.21	0.444829	Yes
row_145	MTF1	337	20.0029	0.44632	Yes
row_146	DENND4C	338	19.9949	0.448732	Yes
row_147	FA2H	339	19.9455	0.451138	Yes
row_148	REXO2	341	19.9292	0.453235	Yes
row_149	SLC16A10	344	19.8667	0.455016	Yes
row_150	ZZZ3	346	19.8146	0.457099	Yes
row_151	DLX6	349	19.719	0.458863	Yes
row_152	TNPO1	351	19.588	0.460919	Yes
row_153	SNX6	354	19.5427	0.462661	Yes
row_154	TMEM59	355	19.4376	0.465006	Yes
row_155	NEO1	357	19.3957	0.467039	Yes
row_156	H2AFV	359	19.2907	0.469058	Yes
row_157	FNBP1	363	19.1885	0.470451	Yes
row_158	PTPLB	364	19.1655	0.472763	Yes
row_159	CYBRD1	365	19.1585	0.475074	Yes
row_160	TNC	368	19.1094	0.476764	Yes
row_161	SMARCE1	369	19.1072	0.479069	Yes
row_162	DPH5	370	19.0219	0.481364	Yes
row_163	ZNF227	371	18.9653	0.483652	Yes
row_164	BDH2	372	18.949	0.485938	Yes
row_165	MDM4	373	18.9317	0.488221	Yes
row_166	PRPF38B	375	18.8717	0.49019	Yes
row_167	WDR26	376	18.8567	0.492465	Yes
row_168	GSN	377	18.8196	0.494735	Yes
row_169	MAP3K1	382	18.7201	0.495764	Yes
row_170	PDPR	386	18.6801	0.497095	Yes
row_171	FXR1	388	18.649	0.499037	Yes
row_172	STAMBP	392	18.6289	0.500362	Yes
row_173	LEPROT	393	18.614	0.502608	Yes
row_174	OCLN	394	18.5271	0.504843	Yes
row_175	ZFP36L2	396	18.4424	0.50676	Yes
row_176	ASPA	397	18.3769	0.508977	Yes
row_177	SEMA4D	398	18.3656	0.511193	Yes
row_178	FOXN2	401	18.2039	0.512774	Yes
row_179	TMEM168	403	18.0927	0.514649	Yes
row_180	CD37	404	18.0753	0.516829	Yes
row_181	AQP4	405	18.0725	0.519009	Yes
row_182	LARP6	409	17.986	0.520257	Yes
row_183	TMEM165	410	17.9841	0.522426	Yes
row_184	SEMA6A	411	17.9342	0.52459	Yes
row_185	IGSF1	413	17.9094	0.526443	Yes
row_186	CMPK1	414	17.8932	0.528601	Yes
row_187	WTAP	415	17.8155	0.53075	Yes
row_188	RAB28	417	17.7291	0.532582	Yes
row_189	ZFX	418	17.7075	0.534718	Yes
row_190	SCAMP2	419	17.6753	0.53685	Yes
row_191	TMEM9B	420	17.6584	0.53898	Yes
row_192	TOR1AIP1	421	17.6546	0.54111	Yes
row_193	LRP6	422	17.65	0.543239	Yes
row_194	TMED10	425	17.6007	0.544747	Yes
row_195	LMO2	428	17.5715	0.546252	Yes
row_196	RPS27	430	17.5288	0.548059	Yes
row_197	REV1	431	17.4964	0.55017	Yes
row_198	ANAPC5	434	17.3405	0.551647	Yes
row_199	SMEK1	435	17.337	0.553738	Yes
row_200	PWWP2A	438	17.2398	0.555203	Yes
row_201	ZNF430	439	17.2156	0.55728	Yes
row_202	GNA13	442	17.1476	0.558734	Yes
row_203	TMEM144	443	17.0294	0.560788	Yes
row_204	MTDH	444	17.0019	0.562839	Yes
row_205	CNTN2	445	16.977	0.564887	Yes
row_206	HSPB8	446	16.9666	0.566934	Yes
row_207	CDC73	447	16.9644	0.56898	Yes
row_208	DNAJC3	450	16.8656	0.5704	Yes
row_209	METTL4	451	16.8488	0.572432	Yes
row_210	DACH1	453	16.8068	0.574152	Yes
row_211	RNF125	454	16.8	0.576179	Yes
row_212	ATP11A	455	16.7751	0.578203	Yes
row_213	HNRNPC	457	16.731	0.579913	Yes
row_214	IVNS1ABP	458	16.7248	0.581931	Yes
row_215	FAM102A	459	16.717	0.583948	Yes
row_216	LRP2	460	16.692	0.585961	Yes
row_217	EIF1	462	16.6713	0.587665	Yes
row_218	CSDE1	465	16.541	0.589045	Yes
row_219	HMGB1	470	16.4352	0.589798	Yes
row_220	PRRX1	473	16.3844	0.59116	Yes
row_221	ARHGAP5	474	16.3409	0.593131	Yes
row_222	TUBD1	477	16.287	0.594481	Yes
row_223	BNIP2	479	16.2664	0.596136	Yes
row_224	EXOC5	482	16.1978	0.597475	Yes
row_225	SPSB1	488	16.088	0.597879	Yes
row_226	ANXA1	489	16.0724	0.599818	Yes
row_227	SCARB2	493	16.0169	0.600828	Yes
row_228	BCL11B	494	15.9505	0.602752	Yes
row_229	SGCB	495	15.8247	0.604661	Yes
row_230	LYRM2	496	15.8165	0.606569	Yes
row_231	PTPN13	499	15.765	0.607856	Yes
row_232	ABCG1	500	15.7344	0.609754	Yes
row_233	OGFRL1	504	15.6697	0.610722	Yes
row_234	CTNNA3	505	15.6625	0.612611	Yes
row_235	ZNF271	507	15.6392	0.61419	Yes
row_236	TWSG1	508	15.6258	0.616075	Yes
row_237	TARDBP	509	15.6197	0.61796	Yes
row_238	TMEM87A	511	15.5744	0.619531	Yes
row_239	MXRA7	513	15.5014	0.621093	Yes
row_240	LSM8	516	15.4423	0.622341	Yes
row_241	ANKRD28	517	15.4413	0.624204	Yes
row_242	MBOAT2	518	15.4398	0.626067	Yes
row_243	RIT1	520	15.4036	0.627618	Yes
row_244	RBM5	521	15.3713	0.629472	Yes
row_245	SFT2D2	524	15.301	0.630703	Yes
row_246	SON	530	15.2178	0.631001	Yes
row_247	C1GALT1	534	15.0727	0.631898	Yes
row_248	APH1B	537	15.0028	0.633092	Yes
row_249	NPAS3	540	14.9756	0.634284	Yes
row_250	TMEM38B	541	14.9711	0.63609	Yes
row_251	FGFR2	544	14.9366	0.637277	Yes
row_252	FAM120C	548	14.8709	0.638149	Yes
row_253	UBE2G1	550	14.7762	0.639624	Yes
row_254	RNF141	552	14.7507	0.641096	Yes
row_255	RIC8B	555	14.6838	0.642253	Yes
row_256	ITGB8	557	14.6251	0.643709	Yes
row_257	PCM1	558	14.6172	0.645473	Yes
row_258	PRPF40A	559	14.5978	0.647234	Yes
row_259	CCDC88A	560	14.5882	0.648993	Yes
row_260	PCBP2	561	14.5673	0.650751	Yes
row_261	NCL	563	14.5629	0.6522	Yes
row_262	TRIM13	564	14.5129	0.653951	Yes
row_263	SNCAIP	565	14.5116	0.655701	Yes
row_264	C9orf3	570	14.4459	0.656214	Yes
row_265	THAP9	572	14.4038	0.657644	Yes
row_266	PMEPA1	573	14.3686	0.659378	Yes
row_267	SLC38A2	574	14.3408	0.661108	Yes
row_268	EYA4	577	14.2825	0.662216	Yes
row_269	KHDRBS1	578	14.2782	0.663938	Yes
row_270	NUCB2	582	14.2378	0.664734	Yes
row_271	TRIM2	584	14.2303	0.666143	Yes
row_272	C11orf71	585	14.2024	0.667856	Yes
row_273	SLC35A3	591	13.948	0.668002	Yes
row_274	METAP2	592	13.9471	0.669684	Yes
row_275	NCAM1	595	13.9206	0.670749	Yes
row_276	DST	597	13.9037	0.672118	Yes
row_277	PAPOLA	601	13.8304	0.672864	Yes
row_278	TIMP2	602	13.8291	0.674533	Yes
row_279	CHD7	603	13.7709	0.676194	Yes
row_280	SLC30A4	604	13.7647	0.677854	Yes
row_281	RASGRP3	605	13.7369	0.679512	Yes
row_282	FBXO7	609	13.6951	0.680241	Yes
row_283	USP48	623	13.4695	0.67787	Yes
row_284	CCDC90B	625	13.4647	0.679187	Yes
row_285	ZFYVE16	627	13.444	0.680501	Yes
row_286	SLCO3A1	628	13.4207	0.68212	Yes
row_287	PDZD8	633	13.3645	0.682503	Yes
row_288	RBM7	637	13.2698	0.683181	Yes
row_289	PCMTD2	643	13.1382	0.683229	Yes
row_290	SOAT1	646	13.1061	0.684195	Yes
row_291	ZNF226	649	13.0944	0.68516	Yes
row_292	ZNF536	652	13.0593	0.686121	Yes
row_293	DAZAP2	653	13.045	0.687694	Yes
row_294	BARD1	656	13.0259	0.688651	Yes
row_295	MACF1	657	12.9996	0.690219	Yes
row_296	SMURF2	659	12.9819	0.691478	Yes
row_297	PRKCH	660	12.9645	0.693041	Yes
row_298	OFD1	662	12.9513	0.694296	Yes
row_299	IFNGR1	665	12.9328	0.695242	Yes
row_300	SFRP1	667	12.8873	0.696489	Yes
row_301	APIP	670	12.8614	0.697426	Yes
row_302	TM7SF3	672	12.816	0.698664	Yes
row_303	ANKRD10	674	12.7444	0.699894	Yes
row_304	RDX	676	12.6913	0.701118	Yes
row_305	TM9SF3	677	12.6613	0.702645	Yes
row_306	GATM	679	12.6398	0.703862	Yes
row_307	HSPD1	681	12.6182	0.705077	Yes
row_308	CA8	682	12.6094	0.706598	Yes
row_309	CAB39L	686	12.474	0.707181	Yes
row_310	SSR1	688	12.4385	0.708374	Yes
row_311	BCR	690	12.3822	0.70956	Yes
row_312	ROCK1	694	12.316	0.710124	Yes
row_313	GPBP1L1	695	12.3036	0.711608	Yes
row_314	UBE2D3	696	12.3012	0.713092	Yes
row_315	PHC1	698	12.2899	0.714267	Yes
row_316	TNKS2	704	12.2096	0.714203	Yes
row_317	LMBRD1	709	12.0997	0.714433	Yes
row_318	ZNF274	714	12.0258	0.714654	Yes
row_319	RBM22	715	12.0154	0.716103	Yes
row_320	XPOT	721	11.9317	0.716006	Yes
row_321	CGGBP1	729	11.7633	0.715273	Yes
row_322	LACTB2	733	11.7042	0.715762	Yes
row_323	SPCS2	735	11.6701	0.716863	Yes
row_324	CHD1L	738	11.6257	0.71765	Yes
row_325	RALA	739	11.6235	0.719053	Yes
row_326	CMTM6	740	11.6216	0.720454	Yes
row_327	SOX2	741	11.618	0.721856	Yes
row_328	TKT	742	11.5396	0.723248	Yes
row_329	MTMR10	749	11.3898	0.722778	Yes
row_330	TRA2A	750	11.3714	0.724149	Yes
row_331	PPP6C	752	11.3507	0.725211	Yes
row_332	MEX3C	759	11.2304	0.724721	Yes
row_333	SECISBP2	760	11.2284	0.726076	Yes
row_334	IGF1R	761	11.2204	0.727429	Yes
row_335	GTF2H5	762	11.2192	0.728783	Yes
row_336	MGAT4A	763	11.218	0.730136	Yes
row_337	PIGB	767	11.1988	0.730565	Yes
row_338	YIPF5	771	11.1477	0.730987	Yes
row_339	C1orf27	772	11.0972	0.732326	Yes
row_340	PCSK6	773	11.0763	0.733662	Yes
row_341	IFRD1	776	11.0321	0.734378	Yes
row_342	OSGEPL1	777	11.0113	0.735707	Yes
row_343	RFX4	778	10.9959	0.737033	Yes
row_344	UEVLD	782	10.9521	0.737432	Yes
row_345	SLC35F5	784	10.9014	0.73844	Yes
row_346	DYNC1I2	788	10.8482	0.738826	Yes
row_347	NMD3	794	10.7362	0.738584	Yes
row_348	IMPACT	797	10.7214	0.739263	Yes
row_349	TARS	799	10.6481	0.74024	Yes
row_350	CRYZL1	800	10.6404	0.741523	Yes
row_351	PENK	801	10.6323	0.742806	Yes
row_352	SSR3	802	10.6268	0.744088	Yes
row_353	EPHB1	809	10.5416	0.743515	Yes
row_354	LPGAT1	815	10.4818	0.743242	Yes
row_355	ELF2	825	10.3542	0.741725	Yes
row_356	USP21	826	10.3419	0.742972	Yes
row_357	CKLF	830	10.2929	0.743292	Yes
row_358	ALG5	831	10.2813	0.744532	Yes
row_359	TUG1	832	10.2806	0.745772	Yes
row_360	ZNF302	838	10.2083	0.745467	Yes
row_361	ZFAND6	841	10.1992	0.746082	Yes
row_362	ZNF706	849	10.1474	0.745154	Yes
row_363	SPTBN1	853	10.1073	0.745451	Yes
row_364	ALPK1	854	10.0967	0.746669	Yes
row_365	CUEDC1	855	10.0727	0.747884	Yes
row_366	CTNNB1	856	10.0605	0.749098	Yes
row_367	JAM3	864	9.93952	0.748145	Yes
row_368	ESF1	873	9.81349	0.74687	Yes
row_369	TGFBR1	877	9.7876	0.747128	Yes
row_370	SYNGR2	881	9.66876	0.747372	Yes
row_371	DTNA	882	9.6681	0.748539	Yes
row_372	MMD	884	9.65692	0.749396	Yes
row_373	OSBPL8	888	9.601	0.749632	Yes
row_374	SMAD9	902	9.40859	0.746771	Yes
row_375	PITPNC1	903	9.37339	0.747902	Yes
row_376	PTPLAD1	910	9.29896	0.747179	Yes
row_377	PRKAR1A	911	9.28457	0.748299	Yes
row_378	METTL3	913	9.24731	0.749107	Yes
row_379	DOCK5	916	9.21744	0.749604	Yes
row_380	DNAJC10	919	9.17484	0.750096	Yes
row_381	SELT	929	9.09531	0.748427	Yes
row_382	ONECUT2	933	9.05885	0.748597	Yes
row_383	NCAM2	937	9.03038	0.748764	Yes
row_384	WIPF1	946	8.9568	0.747386	Yes
row_385	USP25	952	8.92817	0.746926	Yes
row_386	CEPT1	953	8.92296	0.748002	Yes
row_387	TINF2	956	8.89697	0.74846	Yes
row_388	SCRG1	958	8.88825	0.749225	Yes
row_389	STAT3	960	8.87362	0.749988	Yes
row_390	ANKRD36	963	8.85184	0.750441	Yes
row_391	SGPP1	968	8.83407	0.750277	Yes
row_392	RPE	981	8.66113	0.747633	Yes
row_393	SLC35D2	982	8.66019	0.748678	Yes
row_394	SMNDC1	984	8.65176	0.749414	Yes
row_395	COL4A5	987	8.61364	0.749838	Yes
row_396	RCBTB1	989	8.60619	0.750569	Yes
row_397	KIAA0368	991	8.58448	0.751297	Yes
row_398	HHLA3	993	8.56795	0.752023	Yes
row_399	ADI1	996	8.55635	0.752441	Yes
row_400	EMP1	999	8.52482	0.752854	Yes
row_401	MRPL19	1005	8.47392	0.75234	Yes
row_402	ZEB2	1015	8.35948	0.750581	Yes
row_403	SAP30BP	1023	8.31819	0.749433	Yes
row_404	EPB41L2	1030	8.29294	0.748589	Yes
row_405	CAMK4	1031	8.27438	0.749587	Yes
row_406	KAL1	1032	8.26787	0.750584	Yes
row_407	PRRC1	1037	8.25076	0.75035	Yes
row_408	LHFP	1039	8.23416	0.751036	Yes
row_409	CBLL1	1040	8.22777	0.752028	Yes
row_410	GLG1	1043	8.21528	0.752405	Yes
row_411	CD44	1045	8.18377	0.753084	Yes
row_412	RASSF4	1050	8.17174	0.752841	Yes
row_413	ARMC1	1051	8.13422	0.753822	Yes
row_414	RBM12B	1053	8.06981	0.754488	Yes
row_415	CREB3L2	1062	7.99773	0.752993	No
row_416	TPR	1066	7.9435	0.753029	No
row_417	POGK	1077	7.84678	0.750902	No
row_418	MSN	1081	7.83641	0.750925	No
row_419	EFCAB1	1088	7.77239	0.750018	No
row_420	SMAD1	1097	7.70778	0.748489	No
row_421	GALNT6	1100	7.67863	0.7488	No
row_422	NADSYN1	1103	7.66006	0.749109	No
row_423	TCFL5	1113	7.59718	0.747259	No
row_424	CHD1	1117	7.55814	0.747249	No
row_425	PROX1	1118	7.5544	0.74816	No
row_426	ATF6	1130	7.40232	0.745671	No
row_427	GATAD1	1135	7.36181	0.74533	No
row_428	RNF170	1136	7.3568	0.746217	No
row_429	ACSS3	1138	7.34459	0.746796	No
row_430	ANP32E	1141	7.30594	0.747062	No
row_431	ZIC1	1146	7.27371	0.74671	No
row_432	SLC5A7	1152	7.21611	0.746044	No
row_433	ZNF148	1153	7.20994	0.746913	No
row_434	BMPR1B	1156	7.19934	0.747167	No
row_435	CD9	1174	7.08756	0.742796	No
row_436	PON2	1184	7.01274	0.740875	No
row_437	ARIH2	1209	6.80353	0.734318	No
row_438	SORT1	1211	6.7827	0.734829	No
row_439	TMEM106B	1224	6.6959	0.731948	No
row_440	PTPRD	1226	6.69254	0.732448	No
row_441	TTC18	1237	6.61884	0.730172	No
row_442	CADM1	1250	6.47157	0.727264	No
row_443	LDB3	1257	6.42795	0.726195	No
row_444	BACE1	1263	6.37337	0.725427	No
row_445	TMEM50A	1277	6.27975	0.722188	No
row_446	GNAI1	1280	6.25564	0.722328	No
row_447	PIGK	1281	6.25296	0.723082	No
row_448	TNIK	1287	6.22129	0.722296	No
row_449	SPAG16	1310	6.0703	0.716265	No
row_450	PPP1CB	1313	6.05819	0.716381	No
row_451	EIF3H	1314	6.05583	0.717111	No
row_452	MARCKS	1328	5.98573	0.713837	No
row_453	APBB1IP	1359	5.80375	0.705315	No
row_454	CA12	1361	5.78476	0.705705	No
row_455	USP8	1374	5.67814	0.702701	No
row_456	HSPA5	1392	5.59244	0.69815	No
row_457	RYBP	1393	5.59155	0.698825	No
row_458	TTLL7	1405	5.50734	0.696108	No
row_459	PPIG	1428	5.39137	0.689995	No
row_460	AGPAT4	1472	5.15927	0.677399	No
row_461	ITGB2	1478	5.13051	0.676481	No
row_462	SP110	1520	4.97227	0.664477	No
row_463	CHCHD7	1528	4.90401	0.662916	No
row_464	GIMAP6	1568	4.69	0.651493	No
row_465	ZKSCAN1	1609	4.463	0.639735	No
row_466	YPEL1	1623	4.39985	0.63627	No
row_467	PDIA3	1647	4.26845	0.629714	No
row_468	SLC9A7	1660	4.19363	0.626531	No
row_469	CLDN11	1676	4.12593	0.622418	No
row_470	CRBN	1681	4.0657	0.621679	No
row_471	PNO1	1700	3.96249	0.616623	No
row_472	RBP1	1782	3.5938	0.592157	No
row_473	ZC3HAV1	1801	3.51901	0.587048	No
row_474	FGL2	1820	3.43391	0.581929	No
row_475	FUBP3	1858	3.31096	0.570954	No
row_476	ZBTB38	1859	3.30773	0.571353	No
row_477	HRSP12	1929	3.07797	0.550513	No
row_478	SDPR	1945	3.02923	0.546267	No
row_479	CTSC	1993	2.85987	0.532164	No
row_480	DGKH	1998	2.84371	0.531278	No
row_481	MS4A6A	2003	2.82601	0.530389	No
row_482	SLC24A2	2055	2.69218	0.515036	No
row_483	DOCK4	2083	2.6037	0.50705	No
row_484	GDE1	2307	1.96626	0.438735	No
row_485	ADORA3	2317	1.94213	0.436203	No
row_486	DMXL1	2324	1.92628	0.434591	No
row_487	OSMR	2699	1.12253	0.319755	No
row_488	NAMPT	2761	0.996898	0.301123	No
row_489	GBP1	2916	0.757778	0.253874	No
row_490	IFIT2	3247	0.377771	0.152475	No
