# Supplementary material for: Identification of the molecular subgroups in Alzheimer's disease by transcriptomic data
Source: Front Neurol. 2022 Sep 20;13:901179. doi: 10.3389/fneur.2022.901179 (PMC9530954; doi:10.3389/fneur.2022.901179)
Supplement: Supplementary File 7 — ROC. [file Table_6.XLSX]

## Sheet: 1-1
	gene1	AUC
10	MKNK2	0.842964
8	TRIM8	0.805685
2	RBM17	0.787978
3	AHNAK	0.764678
1	PRELP	0.73237
5	ANKRD40	0.722274
7	RPL18	0.631097
6	METRN	0.614477
4	TAF10	0.610283
9	RPL35	0.598478

## Sheet: 1-2
	gene1	gene2	AUC
42	RPL18	MKNK2	0.887853
45	RPL35	MKNK2	0.879621
30	TAF10	MKNK2	0.874806
28	TAF10	TRIM8	0.869991
24	AHNAK	MKNK2	0.854147
32	ANKRD40	RPL18	0.853992
44	TRIM8	MKNK2	0.85073
17	RBM17	MKNK2	0.849021
9	PRELP	MKNK2	0.846381
39	METRN	MKNK2	0.843896
35	ANKRD40	MKNK2	0.843274
40	RPL18	TRIM8	0.842808
21	AHNAK	RPL18	0.841721
3	PRELP	TAF10	0.83877
43	TRIM8	RPL35	0.831003
33	ANKRD40	TRIM8	0.820441
22	AHNAK	TRIM8	0.815937
6	PRELP	RPL18	0.814228
23	AHNAK	RPL35	0.813607
7	PRELP	TRIM8	0.808947
34	ANKRD40	RPL35	0.80817
37	METRN	TRIM8	0.807083
18	AHNAK	TAF10	0.800559
8	PRELP	RPL35	0.780367
15	RBM17	TRIM8	0.776483
25	TAF10	ANKRD40	0.7726
2	PRELP	AHNAK	0.770892
14	RBM17	RPL18	0.766542
10	RBM17	AHNAK	0.764368
20	AHNAK	METRN	0.764368
19	AHNAK	ANKRD40	0.763902
26	TAF10	METRN	0.74402
16	RBM17	RPL35	0.742467
4	PRELP	ANKRD40	0.737651
1	PRELP	RBM17	0.735788
5	PRELP	METRN	0.732681
11	RBM17	TAF10	0.716838
31	ANKRD40	METRN	0.715284
36	METRN	RPL18	0.70845
38	METRN	RPL35	0.696645
12	RBM17	ANKRD40	0.689966
27	TAF10	RPL18	0.688102
13	RBM17	METRN	0.678782
29	TAF10	RPL35	0.649425
41	RPL18	RPL35	0.644765

## Sheet: 1-3
	gene1	gene2	gene3	AUC
107	ANKRD40	RPL18	MKNK2	0.909289
97	TAF10	RPL18	MKNK2	0.906959
82	AHNAK	RPL18	MKNK2	0.904163
95	TAF10	RPL18	TRIM8	0.899814
100	TAF10	RPL35	MKNK2	0.898416
110	ANKRD40	RPL35	MKNK2	0.896241
99	TAF10	TRIM8	MKNK2	0.89593
19	PRELP	TAF10	TRIM8	0.89562
33	PRELP	RPL18	MKNK2	0.893445
85	AHNAK	RPL35	MKNK2	0.892358
98	TAF10	TRIM8	RPL35	0.892203
21	PRELP	TAF10	MKNK2	0.890028
118	RPL18	TRIM8	MKNK2	0.890028
61	RBM17	RPL18	MKNK2	0.889096
113	METRN	RPL18	MKNK2	0.888941
80	AHNAK	RPL18	TRIM8	0.888475
119	RPL18	RPL35	MKNK2	0.888164
68	AHNAK	TAF10	TRIM8	0.887387
72	AHNAK	ANKRD40	RPL18	0.885989
120	TRIM8	RPL35	MKNK2	0.883504
70	AHNAK	TAF10	MKNK2	0.882262
64	RBM17	RPL35	MKNK2	0.881951
36	PRELP	RPL35	MKNK2	0.88133
92	TAF10	METRN	TRIM8	0.881019
88	TAF10	ANKRD40	TRIM8	0.880398
116	METRN	RPL35	MKNK2	0.879
94	TAF10	METRN	MKNK2	0.877602
47	RBM17	TAF10	TRIM8	0.876048
90	TAF10	ANKRD40	MKNK2	0.874651
49	RBM17	TAF10	MKNK2	0.87434
105	ANKRD40	RPL18	TRIM8	0.874185
18	PRELP	TAF10	RPL18	0.873097
87	TAF10	ANKRD40	RPL18	0.872787
83	AHNAK	TRIM8	RPL35	0.866418
40	RBM17	AHNAK	RPL18	0.866107
108	ANKRD40	TRIM8	RPL35	0.86471
23	PRELP	ANKRD40	RPL18	0.863001
43	RBM17	AHNAK	MKNK2	0.859584
51	RBM17	ANKRD40	RPL18	0.856788
31	PRELP	RPL18	TRIM8	0.856167
79	AHNAK	METRN	MKNK2	0.855856
67	AHNAK	TAF10	RPL18	0.85539
75	AHNAK	ANKRD40	MKNK2	0.85539
15	PRELP	AHNAK	MKNK2	0.855235
101	ANKRD40	METRN	RPL18	0.854147
84	AHNAK	TRIM8	MKNK2	0.853837
20	PRELP	TAF10	RPL35	0.853681
8	PRELP	RBM17	MKNK2	0.851507
115	METRN	TRIM8	MKNK2	0.851507
63	RBM17	TRIM8	MKNK2	0.851351
106	ANKRD40	RPL18	RPL35	0.851196
12	PRELP	AHNAK	RPL18	0.849798
109	ANKRD40	TRIM8	MKNK2	0.849021
30	PRELP	METRN	MKNK2	0.848711
58	RBM17	METRN	MKNK2	0.848711
35	PRELP	TRIM8	MKNK2	0.847779
54	RBM17	ANKRD40	MKNK2	0.84607
81	AHNAK	RPL18	RPL35	0.845915
26	PRELP	ANKRD40	MKNK2	0.845294
17	PRELP	TAF10	METRN	0.844362
34	PRELP	TRIM8	RPL35	0.843896
9	PRELP	AHNAK	TAF10	0.84374
104	ANKRD40	METRN	MKNK2	0.84374
74	AHNAK	ANKRD40	RPL35	0.84343
111	METRN	RPL18	TRIM8	0.842653
2	PRELP	RBM17	TAF10	0.841876
76	AHNAK	METRN	RPL18	0.841876
59	RBM17	RPL18	TRIM8	0.841566
117	RPL18	TRIM8	RPL35	0.841566
16	PRELP	TAF10	ANKRD40	0.8411
114	METRN	TRIM8	RPL35	0.831935
62	RBM17	TRIM8	RPL35	0.831625
89	TAF10	ANKRD40	RPL35	0.830848
69	AHNAK	TAF10	RPL35	0.828363
5	PRELP	RBM17	RPL18	0.827431
77	AHNAK	METRN	TRIM8	0.826965
102	ANKRD40	METRN	TRIM8	0.82681
25	PRELP	ANKRD40	RPL35	0.823858
42	RBM17	AHNAK	RPL35	0.820286
24	PRELP	ANKRD40	TRIM8	0.818888
13	PRELP	AHNAK	TRIM8	0.816092
14	PRELP	AHNAK	RPL35	0.815781
32	PRELP	RPL18	RPL35	0.815781
28	PRELP	METRN	TRIM8	0.815005
53	RBM17	ANKRD40	RPL35	0.813607
65	AHNAK	TAF10	ANKRD40	0.813607
27	PRELP	METRN	RPL18	0.812675
66	AHNAK	TAF10	METRN	0.812209
78	AHNAK	METRN	RPL35	0.812209
103	ANKRD40	METRN	RPL35	0.808481
73	AHNAK	ANKRD40	TRIM8	0.807549
41	RBM17	AHNAK	TRIM8	0.806617
37	RBM17	AHNAK	TAF10	0.803821
7	PRELP	RBM17	RPL35	0.796521
46	RBM17	TAF10	RPL18	0.792948
52	RBM17	ANKRD40	TRIM8	0.791084
6	PRELP	RBM17	TRIM8	0.788288
86	TAF10	ANKRD40	METRN	0.78689
29	PRELP	METRN	RPL35	0.785648
56	RBM17	METRN	TRIM8	0.778192
48	RBM17	TAF10	RPL35	0.773843
44	RBM17	TAF10	ANKRD40	0.772445
1	PRELP	RBM17	AHNAK	0.771358
45	RBM17	TAF10	METRN	0.771358
11	PRELP	AHNAK	METRN	0.771202
91	TAF10	METRN	RPL18	0.768251
60	RBM17	RPL18	RPL35	0.767319
55	RBM17	METRN	RPL18	0.76561
39	RBM17	AHNAK	METRN	0.764368
10	PRELP	AHNAK	ANKRD40	0.762815
71	AHNAK	ANKRD40	METRN	0.761261
93	TAF10	METRN	RPL35	0.758465
38	RBM17	AHNAK	ANKRD40	0.748524
57	RBM17	METRN	RPL35	0.742001
22	PRELP	ANKRD40	METRN	0.738117
4	PRELP	RBM17	METRN	0.734545
3	PRELP	RBM17	ANKRD40	0.712022
112	METRN	RPL18	RPL35	0.708295
96	TAF10	RPL18	RPL35	0.704101
50	RBM17	ANKRD40	METRN	0.680801

## Sheet: 1-4
	gene1	gene2	gene3	gene4	AUC
193	TAF10	RPL18	TRIM8	MKNK2	0.929637
150	AHNAK	TAF10	RPL18	TRIM8	0.929171
180	TAF10	ANKRD40	RPL18	TRIM8	0.927151
182	TAF10	ANKRD40	RPL18	MKNK2	0.926685
195	TAF10	TRIM8	RPL35	MKNK2	0.920472
59	PRELP	TAF10	RPL18	TRIM8	0.918764
162	AHNAK	ANKRD40	RPL18	MKNK2	0.917676
152	AHNAK	TAF10	RPL18	MKNK2	0.916589
198	ANKRD40	METRN	RPL18	MKNK2	0.915657
61	PRELP	TAF10	RPL18	MKNK2	0.915502
168	AHNAK	METRN	RPL18	MKNK2	0.915191
185	TAF10	ANKRD40	RPL35	MKNK2	0.912706
183	TAF10	ANKRD40	TRIM8	RPL35	0.912395
117	RBM17	TAF10	RPL18	MKNK2	0.911308
204	ANKRD40	RPL18	RPL35	MKNK2	0.910531
153	AHNAK	TAF10	TRIM8	RPL35	0.910065
203	ANKRD40	RPL18	TRIM8	MKNK2	0.909444
127	RBM17	ANKRD40	RPL18	MKNK2	0.908512
194	TAF10	RPL18	RPL35	MKNK2	0.907735
102	RBM17	AHNAK	RPL18	MKNK2	0.907114
63	PRELP	TAF10	TRIM8	MKNK2	0.906959
71	PRELP	ANKRD40	RPL18	MKNK2	0.906959
186	TAF10	METRN	RPL18	TRIM8	0.906959
173	AHNAK	RPL18	TRIM8	MKNK2	0.906803
188	TAF10	METRN	RPL18	MKNK2	0.906182
62	PRELP	TAF10	TRIM8	RPL35	0.905716
174	AHNAK	RPL18	RPL35	MKNK2	0.904629
119	RBM17	TAF10	TRIM8	MKNK2	0.903697
160	AHNAK	ANKRD40	RPL18	TRIM8	0.903386
46	PRELP	AHNAK	RPL18	MKNK2	0.903231
155	AHNAK	TAF10	RPL35	MKNK2	0.901988
32	PRELP	AHNAK	TAF10	TRIM8	0.901833
115	RBM17	TAF10	RPL18	TRIM8	0.901833
64	PRELP	TAF10	RPL35	MKNK2	0.901056
192	TAF10	RPL18	TRIM8	RPL35	0.901056
51	PRELP	TAF10	ANKRD40	RPL18	0.90059
120	RBM17	TAF10	RPL35	MKNK2	0.90059
142	AHNAK	TAF10	ANKRD40	RPL18	0.899969
184	TAF10	ANKRD40	TRIM8	MKNK2	0.899969
154	AHNAK	TAF10	TRIM8	MKNK2	0.899658
191	TAF10	METRN	RPL35	MKNK2	0.899348
165	AHNAK	ANKRD40	RPL35	MKNK2	0.899192
190	TAF10	METRN	TRIM8	MKNK2	0.899192
201	ANKRD40	METRN	RPL35	MKNK2	0.899192
11	PRELP	RBM17	TAF10	TRIM8	0.899037
205	ANKRD40	TRIM8	RPL35	MKNK2	0.899037
52	PRELP	TAF10	ANKRD40	TRIM8	0.898571
171	AHNAK	METRN	RPL35	MKNK2	0.898571
88	RBM17	AHNAK	TAF10	TRIM8	0.898416
166	AHNAK	METRN	RPL18	TRIM8	0.898105
77	PRELP	METRN	RPL18	MKNK2	0.897484
56	PRELP	TAF10	METRN	TRIM8	0.897173
74	PRELP	ANKRD40	RPL35	MKNK2	0.896396
130	RBM17	ANKRD40	RPL35	MKNK2	0.895464
207	METRN	RPL18	TRIM8	MKNK2	0.895464
189	TAF10	METRN	TRIM8	RPL35	0.894688
82	PRELP	RPL18	TRIM8	MKNK2	0.894532
108	RBM17	TAF10	ANKRD40	TRIM8	0.894532
25	PRELP	RBM17	RPL18	MKNK2	0.892979
83	PRELP	RPL18	RPL35	MKNK2	0.892979
175	AHNAK	TRIM8	RPL35	MKNK2	0.892979
210	RPL18	TRIM8	RPL35	MKNK2	0.892979
133	RBM17	METRN	RPL18	MKNK2	0.892513
54	PRELP	TAF10	ANKRD40	MKNK2	0.892203
105	RBM17	AHNAK	RPL35	MKNK2	0.892203
138	RBM17	RPL18	TRIM8	MKNK2	0.892047
139	RBM17	RPL18	RPL35	MKNK2	0.891892
49	PRELP	AHNAK	RPL35	MKNK2	0.891737
156	AHNAK	ANKRD40	METRN	RPL18	0.891271
34	PRELP	AHNAK	TAF10	MKNK2	0.890805
118	RBM17	TAF10	TRIM8	RPL35	0.890805
13	PRELP	RBM17	TAF10	MKNK2	0.890649
92	RBM17	AHNAK	ANKRD40	RPL18	0.890339
58	PRELP	TAF10	METRN	MKNK2	0.890183
172	AHNAK	RPL18	TRIM8	RPL35	0.889407
208	METRN	RPL18	RPL35	MKNK2	0.889407
147	AHNAK	TAF10	METRN	TRIM8	0.889251
44	PRELP	AHNAK	RPL18	TRIM8	0.88863
31	PRELP	AHNAK	TAF10	RPL18	0.887698
100	RBM17	AHNAK	RPL18	TRIM8	0.887698
143	AHNAK	TAF10	ANKRD40	TRIM8	0.887698
112	RBM17	TAF10	METRN	TRIM8	0.885834
161	AHNAK	ANKRD40	RPL18	RPL35	0.885523
196	ANKRD40	METRN	RPL18	TRIM8	0.885523
202	ANKRD40	RPL18	TRIM8	RPL35	0.885523
36	PRELP	AHNAK	ANKRD40	RPL18	0.884126
140	RBM17	TRIM8	RPL35	MKNK2	0.883815
209	METRN	TRIM8	RPL35	MKNK2	0.883815
84	PRELP	TRIM8	RPL35	MKNK2	0.883349
136	RBM17	METRN	RPL35	MKNK2	0.883038
177	TAF10	ANKRD40	METRN	TRIM8	0.882883
80	PRELP	METRN	RPL35	MKNK2	0.882728
10	PRELP	RBM17	TAF10	RPL18	0.882106
90	RBM17	AHNAK	TAF10	MKNK2	0.881951
163	AHNAK	ANKRD40	TRIM8	RPL35	0.881951
28	PRELP	RBM17	RPL35	MKNK2	0.88164
60	PRELP	TAF10	RPL18	RPL35	0.881174
145	AHNAK	TAF10	ANKRD40	MKNK2	0.880708
149	AHNAK	TAF10	METRN	MKNK2	0.880398
87	RBM17	AHNAK	TAF10	RPL18	0.878689
114	RBM17	TAF10	METRN	MKNK2	0.877136
179	TAF10	ANKRD40	METRN	MKNK2	0.87667
107	RBM17	TAF10	ANKRD40	RPL18	0.875582
55	PRELP	TAF10	METRN	RPL18	0.875116
125	RBM17	ANKRD40	RPL18	TRIM8	0.874961
110	RBM17	TAF10	ANKRD40	MKNK2	0.874495
69	PRELP	ANKRD40	RPL18	TRIM8	0.873253
181	TAF10	ANKRD40	RPL18	RPL35	0.872787
176	TAF10	ANKRD40	METRN	RPL18	0.871855
53	PRELP	TAF10	ANKRD40	RPL35	0.871078
169	AHNAK	METRN	TRIM8	RPL35	0.870767
199	ANKRD40	METRN	TRIM8	RPL35	0.870457
65	PRELP	ANKRD40	METRN	RPL18	0.869369
128	RBM17	ANKRD40	TRIM8	RPL35	0.867661
96	RBM17	AHNAK	METRN	RPL18	0.866263
4	PRELP	RBM17	AHNAK	RPL18	0.865797
103	RBM17	AHNAK	TRIM8	RPL35	0.865797
151	AHNAK	TAF10	RPL18	RPL35	0.865797
72	PRELP	ANKRD40	TRIM8	RPL35	0.865642
101	RBM17	AHNAK	RPL18	RPL35	0.865486
104	RBM17	AHNAK	TRIM8	MKNK2	0.865331
99	RBM17	AHNAK	METRN	MKNK2	0.864088
15	PRELP	RBM17	ANKRD40	RPL18	0.863467
47	PRELP	AHNAK	TRIM8	RPL35	0.863467
144	AHNAK	TAF10	ANKRD40	RPL35	0.863467
33	PRELP	AHNAK	TAF10	RPL35	0.862846
146	AHNAK	TAF10	METRN	RPL18	0.86269
70	PRELP	ANKRD40	RPL18	RPL35	0.861292
170	AHNAK	METRN	TRIM8	MKNK2	0.861292
7	PRELP	RBM17	AHNAK	MKNK2	0.859273
75	PRELP	METRN	RPL18	TRIM8	0.859118
95	RBM17	AHNAK	ANKRD40	MKNK2	0.858962
57	PRELP	TAF10	METRN	RPL35	0.858186
121	RBM17	ANKRD40	METRN	RPL18	0.857098
159	AHNAK	ANKRD40	METRN	MKNK2	0.857098
81	PRELP	RPL18	TRIM8	RPL35	0.856167
129	RBM17	ANKRD40	TRIM8	MKNK2	0.856167
12	PRELP	RBM17	TAF10	RPL35	0.855701
23	PRELP	RBM17	RPL18	TRIM8	0.855701
126	RBM17	ANKRD40	RPL18	RPL35	0.855545
27	PRELP	RBM17	TRIM8	MKNK2	0.854769
40	PRELP	AHNAK	METRN	RPL18	0.854769
48	PRELP	AHNAK	TRIM8	MKNK2	0.854769
45	PRELP	AHNAK	RPL18	RPL35	0.854613
164	AHNAK	ANKRD40	TRIM8	MKNK2	0.854613
43	PRELP	AHNAK	METRN	MKNK2	0.854303
39	PRELP	AHNAK	ANKRD40	MKNK2	0.854147
18	PRELP	RBM17	ANKRD40	MKNK2	0.852594
197	ANKRD40	METRN	RPL18	RPL35	0.851973
22	PRELP	RBM17	METRN	MKNK2	0.851817
79	PRELP	METRN	TRIM8	MKNK2	0.851041
200	ANKRD40	METRN	TRIM8	MKNK2	0.850885
94	RBM17	AHNAK	ANKRD40	RPL35	0.849953
30	PRELP	AHNAK	TAF10	METRN	0.849798
135	RBM17	METRN	TRIM8	MKNK2	0.849487
158	AHNAK	ANKRD40	METRN	RPL35	0.848245
29	PRELP	AHNAK	TAF10	ANKRD40	0.846847
124	RBM17	ANKRD40	METRN	MKNK2	0.846536
68	PRELP	ANKRD40	METRN	MKNK2	0.846381
1	PRELP	RBM17	AHNAK	TAF10	0.846226
73	PRELP	ANKRD40	TRIM8	MKNK2	0.846226
167	AHNAK	METRN	RPL18	RPL35	0.84607
50	PRELP	TAF10	ANKRD40	METRN	0.845915
9	PRELP	RBM17	TAF10	METRN	0.84576
38	PRELP	AHNAK	ANKRD40	RPL35	0.845294
78	PRELP	METRN	TRIM8	RPL35	0.845138
8	PRELP	RBM17	TAF10	ANKRD40	0.843585
137	RBM17	RPL18	TRIM8	RPL35	0.843274
26	PRELP	RBM17	TRIM8	RPL35	0.842964
206	METRN	RPL18	TRIM8	RPL35	0.842187
89	RBM17	AHNAK	TAF10	RPL35	0.8411
131	RBM17	METRN	RPL18	TRIM8	0.840944
148	AHNAK	TAF10	METRN	RPL35	0.839702
109	RBM17	TAF10	ANKRD40	RPL35	0.835353
178	TAF10	ANKRD40	METRN	RPL35	0.832401
134	RBM17	METRN	TRIM8	RPL35	0.832246
17	PRELP	RBM17	ANKRD40	RPL35	0.830848
19	PRELP	RBM17	METRN	RPL18	0.827431
67	PRELP	ANKRD40	METRN	RPL35	0.827431
41	PRELP	AHNAK	METRN	TRIM8	0.826499
24	PRELP	RBM17	RPL18	RPL35	0.825722
66	PRELP	ANKRD40	METRN	TRIM8	0.825722
6	PRELP	RBM17	AHNAK	RPL35	0.822771
111	RBM17	TAF10	METRN	RPL18	0.821994
98	RBM17	AHNAK	METRN	RPL35	0.821373
157	AHNAK	ANKRD40	METRN	TRIM8	0.820286
141	AHNAK	TAF10	ANKRD40	METRN	0.818422
42	PRELP	AHNAK	METRN	RPL35	0.817645
76	PRELP	METRN	RPL18	RPL35	0.816247
123	RBM17	ANKRD40	METRN	RPL35	0.814073
85	RBM17	AHNAK	TAF10	ANKRD40	0.813917
86	RBM17	AHNAK	TAF10	METRN	0.812675
97	RBM17	AHNAK	METRN	TRIM8	0.80817
93	RBM17	AHNAK	ANKRD40	TRIM8	0.806928
37	PRELP	AHNAK	ANKRD40	TRIM8	0.80584
113	RBM17	TAF10	METRN	RPL35	0.804132
5	PRELP	RBM17	AHNAK	TRIM8	0.803821
21	PRELP	RBM17	METRN	RPL35	0.796055
16	PRELP	RBM17	ANKRD40	TRIM8	0.794501
122	RBM17	ANKRD40	METRN	TRIM8	0.794501
116	RBM17	TAF10	RPL18	RPL35	0.793103
20	PRELP	RBM17	METRN	TRIM8	0.787201
106	RBM17	TAF10	ANKRD40	METRN	0.786735
3	PRELP	RBM17	AHNAK	METRN	0.773221
187	TAF10	METRN	RPL18	RPL35	0.7726
35	PRELP	AHNAK	ANKRD40	METRN	0.769649
132	RBM17	METRN	RPL18	RPL35	0.763747
2	PRELP	RBM17	AHNAK	ANKRD40	0.756135
91	RBM17	AHNAK	ANKRD40	METRN	0.748524
14	PRELP	RBM17	ANKRD40	METRN	0.711712

## Sheet: 1-5
	gene1	gene2	gene3	gene4	gene5	AUC
239	TAF10	ANKRD40	RPL18	TRIM8	MKNK2	0.939733
201	AHNAK	TAF10	ANKRD40	RPL18	TRIM8	0.937092
96	PRELP	TAF10	ANKRD40	RPL18	TRIM8	0.935694
109	PRELP	TAF10	RPL18	TRIM8	MKNK2	0.935384
214	AHNAK	TAF10	RPL18	TRIM8	MKNK2	0.935384
66	PRELP	AHNAK	TAF10	RPL18	TRIM8	0.93352
98	PRELP	TAF10	ANKRD40	RPL18	MKNK2	0.932588
166	RBM17	TAF10	ANKRD40	RPL18	TRIM8	0.930413
219	AHNAK	ANKRD40	METRN	RPL18	MKNK2	0.929792
246	TAF10	RPL18	TRIM8	RPL35	MKNK2	0.929792
203	AHNAK	TAF10	ANKRD40	RPL18	MKNK2	0.929326
243	TAF10	METRN	RPL18	TRIM8	MKNK2	0.929326
179	RBM17	TAF10	RPL18	TRIM8	MKNK2	0.928705
213	AHNAK	TAF10	RPL18	TRIM8	RPL35	0.928705
240	TAF10	ANKRD40	RPL18	RPL35	MKNK2	0.928549
136	RBM17	AHNAK	TAF10	RPL18	TRIM8	0.927928
234	TAF10	ANKRD40	METRN	RPL18	MKNK2	0.927928
238	TAF10	ANKRD40	RPL18	TRIM8	RPL35	0.927617
241	TAF10	ANKRD40	TRIM8	RPL35	MKNK2	0.927462
232	TAF10	ANKRD40	METRN	RPL18	TRIM8	0.927307
207	AHNAK	TAF10	METRN	RPL18	TRIM8	0.926841
216	AHNAK	TAF10	TRIM8	RPL35	MKNK2	0.926685
168	RBM17	TAF10	ANKRD40	RPL18	MKNK2	0.926375
108	PRELP	TAF10	RPL18	TRIM8	RPL35	0.922802
111	PRELP	TAF10	TRIM8	RPL35	MKNK2	0.922802
248	ANKRD40	METRN	RPL18	TRIM8	MKNK2	0.922491
228	AHNAK	METRN	RPL18	TRIM8	MKNK2	0.922181
102	PRELP	TAF10	METRN	RPL18	TRIM8	0.92187
138	RBM17	AHNAK	TAF10	RPL18	MKNK2	0.921715
31	PRELP	RBM17	TAF10	RPL18	TRIM8	0.921249
217	AHNAK	ANKRD40	METRN	RPL18	TRIM8	0.920006
245	TAF10	METRN	TRIM8	RPL35	MKNK2	0.920006
33	PRELP	RBM17	TAF10	RPL18	MKNK2	0.919851
114	PRELP	ANKRD40	METRN	RPL18	MKNK2	0.919851
181	RBM17	TAF10	TRIM8	RPL35	MKNK2	0.919696
249	ANKRD40	METRN	RPL18	RPL35	MKNK2	0.918919
225	AHNAK	ANKRD40	RPL18	RPL35	MKNK2	0.918298
78	PRELP	AHNAK	ANKRD40	RPL18	MKNK2	0.918142
154	RBM17	AHNAK	METRN	RPL18	MKNK2	0.917832
204	AHNAK	TAF10	ANKRD40	TRIM8	RPL35	0.917521
68	PRELP	AHNAK	TAF10	RPL18	MKNK2	0.917366
148	RBM17	AHNAK	ANKRD40	RPL18	MKNK2	0.917055
209	AHNAK	TAF10	METRN	RPL18	MKNK2	0.916744
215	AHNAK	TAF10	RPL18	RPL35	MKNK2	0.916434
84	PRELP	AHNAK	METRN	RPL18	MKNK2	0.916123
224	AHNAK	ANKRD40	RPL18	TRIM8	MKNK2	0.916123
101	PRELP	TAF10	ANKRD40	RPL35	MKNK2	0.915968
184	RBM17	ANKRD40	METRN	RPL18	MKNK2	0.915968
110	PRELP	TAF10	RPL18	RPL35	MKNK2	0.915812
99	PRELP	TAF10	ANKRD40	TRIM8	RPL35	0.915657
104	PRELP	TAF10	METRN	RPL18	MKNK2	0.915657
69	PRELP	AHNAK	TAF10	TRIM8	RPL35	0.915346
229	AHNAK	METRN	RPL18	RPL35	MKNK2	0.915346
169	RBM17	TAF10	ANKRD40	TRIM8	RPL35	0.91488
206	AHNAK	TAF10	ANKRD40	RPL35	MKNK2	0.913172
235	TAF10	ANKRD40	METRN	TRIM8	RPL35	0.912861
251	ANKRD40	RPL18	TRIM8	RPL35	MKNK2	0.912861
237	TAF10	ANKRD40	METRN	RPL35	MKNK2	0.912706
180	RBM17	TAF10	RPL18	RPL35	MKNK2	0.91255
174	RBM17	TAF10	METRN	RPL18	MKNK2	0.912395
170	RBM17	TAF10	ANKRD40	TRIM8	MKNK2	0.911774
139	RBM17	AHNAK	TAF10	TRIM8	RPL35	0.911463
171	RBM17	TAF10	ANKRD40	RPL35	MKNK2	0.911463
190	RBM17	ANKRD40	RPL18	RPL35	MKNK2	0.910531
35	PRELP	RBM17	TAF10	TRIM8	MKNK2	0.910221
210	AHNAK	TAF10	METRN	TRIM8	RPL35	0.910065
89	PRELP	AHNAK	RPL18	TRIM8	MKNK2	0.909444
119	PRELP	ANKRD40	RPL18	TRIM8	MKNK2	0.909444
189	RBM17	ANKRD40	RPL18	TRIM8	MKNK2	0.909444
160	RBM17	AHNAK	RPL18	RPL35	MKNK2	0.908978
120	PRELP	ANKRD40	RPL18	RPL35	MKNK2	0.908823
140	RBM17	AHNAK	TAF10	TRIM8	MKNK2	0.908201
100	PRELP	TAF10	ANKRD40	TRIM8	MKNK2	0.907891
105	PRELP	TAF10	METRN	TRIM8	RPL35	0.907735
242	TAF10	METRN	RPL18	TRIM8	RPL35	0.90758
18	PRELP	RBM17	AHNAK	RPL18	MKNK2	0.907269
106	PRELP	TAF10	METRN	TRIM8	MKNK2	0.907269
244	TAF10	METRN	RPL18	RPL35	MKNK2	0.907269
231	AHNAK	RPL18	TRIM8	RPL35	MKNK2	0.907114
43	PRELP	RBM17	ANKRD40	RPL18	MKNK2	0.906959
70	PRELP	AHNAK	TAF10	TRIM8	MKNK2	0.906959
176	RBM17	TAF10	METRN	TRIM8	MKNK2	0.906959
58	PRELP	AHNAK	TAF10	ANKRD40	RPL18	0.906803
159	RBM17	AHNAK	RPL18	TRIM8	MKNK2	0.906803
172	RBM17	TAF10	METRN	RPL18	TRIM8	0.906803
4	PRELP	RBM17	AHNAK	TAF10	TRIM8	0.906648
24	PRELP	RBM17	TAF10	ANKRD40	TRIM8	0.906648
223	AHNAK	ANKRD40	RPL18	TRIM8	RPL35	0.906648
34	PRELP	RBM17	TAF10	TRIM8	RPL35	0.905871
250	ANKRD40	METRN	TRIM8	RPL35	MKNK2	0.905405
76	PRELP	AHNAK	ANKRD40	RPL18	TRIM8	0.904473
36	PRELP	RBM17	TAF10	RPL35	MKNK2	0.904007
222	AHNAK	ANKRD40	METRN	RPL35	MKNK2	0.904007
123	PRELP	METRN	RPL18	TRIM8	MKNK2	0.903541
146	RBM17	AHNAK	ANKRD40	RPL18	TRIM8	0.903541
90	PRELP	AHNAK	RPL18	RPL35	MKNK2	0.903231
23	PRELP	RBM17	TAF10	ANKRD40	RPL18	0.902765
129	RBM17	AHNAK	TAF10	ANKRD40	TRIM8	0.902765
128	RBM17	AHNAK	TAF10	ANKRD40	RPL18	0.90261
71	PRELP	AHNAK	TAF10	RPL35	MKNK2	0.902299
141	RBM17	AHNAK	TAF10	RPL35	MKNK2	0.902299
205	AHNAK	TAF10	ANKRD40	TRIM8	MKNK2	0.902299
177	RBM17	TAF10	METRN	RPL35	MKNK2	0.902144
226	AHNAK	ANKRD40	TRIM8	RPL35	MKNK2	0.902144
63	PRELP	AHNAK	TAF10	METRN	TRIM8	0.901988
211	AHNAK	TAF10	METRN	TRIM8	MKNK2	0.901988
236	TAF10	ANKRD40	METRN	TRIM8	MKNK2	0.901988
107	PRELP	TAF10	METRN	RPL35	MKNK2	0.901833
117	PRELP	ANKRD40	METRN	RPL35	MKNK2	0.901678
178	RBM17	TAF10	RPL18	TRIM8	RPL35	0.901678
49	PRELP	RBM17	METRN	RPL18	MKNK2	0.901522
59	PRELP	AHNAK	TAF10	ANKRD40	TRIM8	0.901522
212	AHNAK	TAF10	METRN	RPL35	MKNK2	0.901212
28	PRELP	RBM17	TAF10	METRN	TRIM8	0.901056
97	PRELP	TAF10	ANKRD40	RPL18	RPL35	0.901056
191	RBM17	ANKRD40	TRIM8	RPL35	MKNK2	0.901056
92	PRELP	TAF10	ANKRD40	METRN	RPL18	0.900746
133	RBM17	AHNAK	TAF10	METRN	TRIM8	0.90028
230	AHNAK	METRN	TRIM8	RPL35	MKNK2	0.90028
202	AHNAK	TAF10	ANKRD40	RPL18	RPL35	0.899814
81	PRELP	AHNAK	ANKRD40	RPL35	MKNK2	0.899348
151	RBM17	AHNAK	ANKRD40	RPL35	MKNK2	0.899192
93	PRELP	TAF10	ANKRD40	METRN	TRIM8	0.898882
193	RBM17	METRN	RPL18	TRIM8	MKNK2	0.898571
82	PRELP	AHNAK	METRN	RPL18	TRIM8	0.898416
121	PRELP	ANKRD40	TRIM8	RPL35	MKNK2	0.898416
187	RBM17	ANKRD40	METRN	RPL35	MKNK2	0.89826
197	AHNAK	TAF10	ANKRD40	METRN	RPL18	0.89826
227	AHNAK	METRN	RPL18	TRIM8	RPL35	0.89795
157	RBM17	AHNAK	METRN	RPL35	MKNK2	0.897639
124	PRELP	METRN	RPL18	RPL35	MKNK2	0.897173
163	RBM17	TAF10	ANKRD40	METRN	TRIM8	0.897018
126	PRELP	RPL18	TRIM8	RPL35	MKNK2	0.896862
3	PRELP	RBM17	AHNAK	TAF10	RPL18	0.896396
152	RBM17	AHNAK	METRN	RPL18	TRIM8	0.896396
46	PRELP	RBM17	ANKRD40	RPL35	MKNK2	0.896241
252	METRN	RPL18	TRIM8	RPL35	MKNK2	0.896241
175	RBM17	TAF10	METRN	TRIM8	RPL35	0.896086
142	RBM17	AHNAK	ANKRD40	METRN	RPL18	0.895464
67	PRELP	AHNAK	TAF10	RPL18	RPL35	0.895154
55	PRELP	RBM17	RPL18	RPL35	MKNK2	0.894688
72	PRELP	AHNAK	ANKRD40	METRN	RPL18	0.894222
194	RBM17	METRN	RPL18	RPL35	MKNK2	0.8936
26	PRELP	RBM17	TAF10	ANKRD40	MKNK2	0.89329
161	RBM17	AHNAK	TRIM8	RPL35	MKNK2	0.89329
54	PRELP	RBM17	RPL18	TRIM8	MKNK2	0.893135
91	PRELP	AHNAK	TRIM8	RPL35	MKNK2	0.893135
112	PRELP	ANKRD40	METRN	RPL18	TRIM8	0.892669
87	PRELP	AHNAK	METRN	RPL35	MKNK2	0.892513
196	RBM17	RPL18	TRIM8	RPL35	MKNK2	0.892513
95	PRELP	TAF10	ANKRD40	METRN	MKNK2	0.892358
61	PRELP	AHNAK	TAF10	ANKRD40	MKNK2	0.891737
21	PRELP	RBM17	AHNAK	RPL35	MKNK2	0.891581
218	AHNAK	ANKRD40	METRN	RPL18	RPL35	0.890494
30	PRELP	RBM17	TAF10	METRN	MKNK2	0.890339
65	PRELP	AHNAK	TAF10	METRN	MKNK2	0.890183
147	RBM17	AHNAK	ANKRD40	RPL18	RPL35	0.890183
6	PRELP	RBM17	AHNAK	TAF10	MKNK2	0.890028
247	ANKRD40	METRN	RPL18	TRIM8	RPL35	0.890028
220	AHNAK	ANKRD40	METRN	TRIM8	RPL35	0.889717
198	AHNAK	TAF10	ANKRD40	METRN	TRIM8	0.889251
88	PRELP	AHNAK	RPL18	TRIM8	RPL35	0.888941
16	PRELP	RBM17	AHNAK	RPL18	TRIM8	0.888475
32	PRELP	RBM17	TAF10	RPL18	RPL35	0.888475
158	RBM17	AHNAK	RPL18	TRIM8	RPL35	0.888319
62	PRELP	AHNAK	TAF10	METRN	RPL18	0.886921
125	PRELP	METRN	TRIM8	RPL35	MKNK2	0.886766
8	PRELP	RBM17	AHNAK	ANKRD40	RPL18	0.886611
77	PRELP	AHNAK	ANKRD40	RPL18	RPL35	0.885989
182	RBM17	ANKRD40	METRN	RPL18	TRIM8	0.885989
27	PRELP	RBM17	TAF10	METRN	RPL18	0.885523
149	RBM17	AHNAK	ANKRD40	TRIM8	RPL35	0.884747
188	RBM17	ANKRD40	RPL18	TRIM8	RPL35	0.884747
118	PRELP	ANKRD40	RPL18	TRIM8	RPL35	0.884591
52	PRELP	RBM17	METRN	RPL35	MKNK2	0.884281
103	PRELP	TAF10	METRN	RPL18	RPL35	0.884281
195	RBM17	METRN	TRIM8	RPL35	MKNK2	0.883038
56	PRELP	RBM17	TRIM8	RPL35	MKNK2	0.882728
137	RBM17	AHNAK	TAF10	RPL18	RPL35	0.882106
131	RBM17	AHNAK	TAF10	ANKRD40	MKNK2	0.881485
200	AHNAK	TAF10	ANKRD40	METRN	MKNK2	0.88133
135	RBM17	AHNAK	TAF10	METRN	MKNK2	0.881019
79	PRELP	AHNAK	ANKRD40	TRIM8	RPL35	0.880708
132	RBM17	AHNAK	TAF10	METRN	RPL18	0.880242
165	RBM17	TAF10	ANKRD40	METRN	MKNK2	0.877446
167	RBM17	TAF10	ANKRD40	RPL18	RPL35	0.87667
60	PRELP	AHNAK	TAF10	ANKRD40	RPL35	0.876514
41	PRELP	RBM17	ANKRD40	RPL18	TRIM8	0.875116
162	RBM17	TAF10	ANKRD40	METRN	RPL18	0.87434
25	PRELP	RBM17	TAF10	ANKRD40	RPL35	0.873408
185	RBM17	ANKRD40	METRN	TRIM8	RPL35	0.873097
37	PRELP	RBM17	ANKRD40	METRN	RPL18	0.872165
94	PRELP	TAF10	ANKRD40	METRN	RPL35	0.871078
233	TAF10	ANKRD40	METRN	RPL18	RPL35	0.870923
85	PRELP	AHNAK	METRN	TRIM8	RPL35	0.870457
12	PRELP	RBM17	AHNAK	METRN	RPL18	0.870146
113	PRELP	ANKRD40	METRN	RPL18	RPL35	0.870146
208	AHNAK	TAF10	METRN	RPL18	RPL35	0.870146
155	RBM17	AHNAK	METRN	TRIM8	RPL35	0.868593
115	PRELP	ANKRD40	METRN	TRIM8	RPL35	0.868437
44	PRELP	RBM17	ANKRD40	TRIM8	RPL35	0.868282
156	RBM17	AHNAK	METRN	TRIM8	MKNK2	0.867039
19	PRELP	RBM17	AHNAK	TRIM8	RPL35	0.866729
153	RBM17	AHNAK	METRN	RPL18	RPL35	0.866263
5	PRELP	RBM17	AHNAK	TAF10	RPL35	0.865952
17	PRELP	RBM17	AHNAK	RPL18	RPL35	0.865486
20	PRELP	RBM17	AHNAK	TRIM8	MKNK2	0.865176
130	RBM17	AHNAK	TAF10	ANKRD40	RPL35	0.86502
199	AHNAK	TAF10	ANKRD40	METRN	RPL35	0.863933
145	RBM17	AHNAK	ANKRD40	METRN	MKNK2	0.863156
150	RBM17	AHNAK	ANKRD40	TRIM8	MKNK2	0.863156
64	PRELP	AHNAK	TAF10	METRN	RPL35	0.863001
15	PRELP	RBM17	AHNAK	METRN	MKNK2	0.862846
42	PRELP	RBM17	ANKRD40	RPL18	RPL35	0.862846
29	PRELP	RBM17	TAF10	METRN	RPL35	0.861137
122	PRELP	METRN	RPL18	TRIM8	RPL35	0.859894
221	AHNAK	ANKRD40	METRN	TRIM8	MKNK2	0.859739
86	PRELP	AHNAK	METRN	TRIM8	MKNK2	0.859584
11	PRELP	RBM17	AHNAK	ANKRD40	MKNK2	0.859428
53	PRELP	RBM17	RPL18	TRIM8	RPL35	0.858341
47	PRELP	RBM17	METRN	RPL18	TRIM8	0.857254
183	RBM17	ANKRD40	METRN	RPL18	RPL35	0.856632
83	PRELP	AHNAK	METRN	RPL18	RPL35	0.855701
186	RBM17	ANKRD40	METRN	TRIM8	MKNK2	0.854769
45	PRELP	RBM17	ANKRD40	TRIM8	MKNK2	0.854613
80	PRELP	AHNAK	ANKRD40	TRIM8	MKNK2	0.854303
75	PRELP	AHNAK	ANKRD40	METRN	MKNK2	0.853681
40	PRELP	RBM17	ANKRD40	METRN	MKNK2	0.852439
51	PRELP	RBM17	METRN	TRIM8	MKNK2	0.852439
144	RBM17	AHNAK	ANKRD40	METRN	RPL35	0.851351
116	PRELP	ANKRD40	METRN	TRIM8	MKNK2	0.850885
10	PRELP	RBM17	AHNAK	ANKRD40	RPL35	0.850109
57	PRELP	AHNAK	TAF10	ANKRD40	METRN	0.850109
74	PRELP	AHNAK	ANKRD40	METRN	RPL35	0.849332
2	PRELP	RBM17	AHNAK	TAF10	METRN	0.849177
1	PRELP	RBM17	AHNAK	TAF10	ANKRD40	0.847468
134	RBM17	AHNAK	TAF10	METRN	RPL35	0.847002
22	PRELP	RBM17	TAF10	ANKRD40	METRN	0.846536
50	PRELP	RBM17	METRN	TRIM8	RPL35	0.844362
192	RBM17	METRN	RPL18	TRIM8	RPL35	0.843585
164	RBM17	TAF10	ANKRD40	METRN	RPL35	0.837683
39	PRELP	RBM17	ANKRD40	METRN	RPL35	0.835663
14	PRELP	RBM17	AHNAK	METRN	RPL35	0.826965
48	PRELP	RBM17	METRN	RPL18	RPL35	0.82681
173	RBM17	TAF10	METRN	RPL18	RPL35	0.821218
127	RBM17	AHNAK	TAF10	ANKRD40	METRN	0.819509
73	PRELP	AHNAK	ANKRD40	METRN	TRIM8	0.819354
143	RBM17	AHNAK	ANKRD40	METRN	TRIM8	0.809724
13	PRELP	RBM17	AHNAK	METRN	TRIM8	0.808792
9	PRELP	RBM17	AHNAK	ANKRD40	TRIM8	0.803976
38	PRELP	RBM17	ANKRD40	METRN	TRIM8	0.795433
7	PRELP	RBM17	AHNAK	ANKRD40	METRN	0.755203

## Sheet: 1-6
	gene1	gene2	gene3	gene4	gene5	gene6	AUC
113	PRELP	TAF10	ANKRD40	RPL18	TRIM8	MKNK2	0.943461
169	RBM17	TAF10	ANKRD40	RPL18	TRIM8	MKNK2	0.942063
190	AHNAK	TAF10	ANKRD40	RPL18	TRIM8	MKNK2	0.941597
205	TAF10	ANKRD40	METRN	RPL18	TRIM8	MKNK2	0.940975
183	AHNAK	TAF10	ANKRD40	METRN	RPL18	TRIM8	0.940665
75	PRELP	AHNAK	TAF10	ANKRD40	RPL18	TRIM8	0.940199
131	RBM17	AHNAK	TAF10	ANKRD40	RPL18	TRIM8	0.939888
208	TAF10	ANKRD40	RPL18	TRIM8	RPL35	MKNK2	0.939422
189	AHNAK	TAF10	ANKRD40	RPL18	TRIM8	RPL35	0.938801
199	AHNAK	ANKRD40	METRN	RPL18	TRIM8	MKNK2	0.93818
88	PRELP	AHNAK	TAF10	RPL18	TRIM8	MKNK2	0.938024
194	AHNAK	TAF10	METRN	RPL18	TRIM8	MKNK2	0.936937
144	RBM17	AHNAK	TAF10	RPL18	TRIM8	MKNK2	0.93616
53	PRELP	RBM17	TAF10	RPL18	TRIM8	MKNK2	0.93585
112	PRELP	TAF10	ANKRD40	RPL18	TRIM8	RPL35	0.935694
40	PRELP	RBM17	TAF10	ANKRD40	RPL18	TRIM8	0.935539
120	PRELP	TAF10	RPL18	TRIM8	RPL35	MKNK2	0.935539
87	PRELP	AHNAK	TAF10	RPL18	TRIM8	RPL35	0.935073
108	PRELP	TAF10	ANKRD40	METRN	RPL18	MKNK2	0.935073
197	AHNAK	TAF10	RPL18	TRIM8	RPL35	MKNK2	0.935073
117	PRELP	TAF10	METRN	RPL18	TRIM8	MKNK2	0.934762
81	PRELP	AHNAK	TAF10	METRN	RPL18	TRIM8	0.934607
106	PRELP	TAF10	ANKRD40	METRN	RPL18	TRIM8	0.934141
77	PRELP	AHNAK	TAF10	ANKRD40	RPL18	MKNK2	0.93352
10	PRELP	RBM17	AHNAK	TAF10	RPL18	TRIM8	0.933209
93	PRELP	AHNAK	ANKRD40	METRN	RPL18	MKNK2	0.933054
42	PRELP	RBM17	TAF10	ANKRD40	RPL18	MKNK2	0.931811
114	PRELP	TAF10	ANKRD40	RPL18	RPL35	MKNK2	0.931345
200	AHNAK	ANKRD40	METRN	RPL18	RPL35	MKNK2	0.931345
185	AHNAK	TAF10	ANKRD40	METRN	RPL18	MKNK2	0.93119
171	RBM17	TAF10	ANKRD40	TRIM8	RPL35	MKNK2	0.930569
168	RBM17	TAF10	ANKRD40	RPL18	TRIM8	RPL35	0.930103
191	AHNAK	TAF10	ANKRD40	RPL18	RPL35	MKNK2	0.930103
162	RBM17	TAF10	ANKRD40	METRN	RPL18	TRIM8	0.929792
115	PRELP	TAF10	ANKRD40	TRIM8	RPL35	MKNK2	0.929637
149	RBM17	AHNAK	ANKRD40	METRN	RPL18	MKNK2	0.929637
206	TAF10	ANKRD40	METRN	RPL18	RPL35	MKNK2	0.929326
207	TAF10	ANKRD40	METRN	TRIM8	RPL35	MKNK2	0.929171
173	RBM17	TAF10	METRN	RPL18	TRIM8	MKNK2	0.929015
209	TAF10	METRN	RPL18	TRIM8	RPL35	MKNK2	0.929015
133	RBM17	AHNAK	TAF10	ANKRD40	RPL18	MKNK2	0.92886
176	RBM17	TAF10	RPL18	TRIM8	RPL35	MKNK2	0.928705
193	AHNAK	TAF10	METRN	RPL18	TRIM8	RPL35	0.928705
170	RBM17	TAF10	ANKRD40	RPL18	RPL35	MKNK2	0.928239
192	AHNAK	TAF10	ANKRD40	TRIM8	RPL35	MKNK2	0.927617
143	RBM17	AHNAK	TAF10	RPL18	TRIM8	RPL35	0.927462
137	RBM17	AHNAK	TAF10	METRN	RPL18	TRIM8	0.927151
204	TAF10	ANKRD40	METRN	RPL18	TRIM8	RPL35	0.927151
164	RBM17	TAF10	ANKRD40	METRN	RPL18	MKNK2	0.926841
196	AHNAK	TAF10	METRN	TRIM8	RPL35	MKNK2	0.926375
146	RBM17	AHNAK	TAF10	TRIM8	RPL35	MKNK2	0.925443
134	RBM17	AHNAK	TAF10	ANKRD40	TRIM8	RPL35	0.924977
210	ANKRD40	METRN	RPL18	TRIM8	RPL35	MKNK2	0.924977
122	PRELP	ANKRD40	METRN	RPL18	TRIM8	MKNK2	0.924821
90	PRELP	AHNAK	TAF10	TRIM8	RPL35	MKNK2	0.924666
55	PRELP	RBM17	TAF10	TRIM8	RPL35	MKNK2	0.924511
119	PRELP	TAF10	METRN	TRIM8	RPL35	MKNK2	0.923889
178	RBM17	ANKRD40	METRN	RPL18	TRIM8	MKNK2	0.923734
116	PRELP	TAF10	METRN	RPL18	TRIM8	RPL35	0.923579
158	RBM17	AHNAK	METRN	RPL18	TRIM8	MKNK2	0.923113
12	PRELP	RBM17	AHNAK	TAF10	RPL18	MKNK2	0.922957
52	PRELP	RBM17	TAF10	RPL18	TRIM8	RPL35	0.922336
203	AHNAK	METRN	RPL18	TRIM8	RPL35	MKNK2	0.922181
102	PRELP	AHNAK	METRN	RPL18	TRIM8	MKNK2	0.92187
46	PRELP	RBM17	TAF10	METRN	RPL18	TRIM8	0.921559
147	RBM17	AHNAK	ANKRD40	METRN	RPL18	TRIM8	0.921559
43	PRELP	RBM17	TAF10	ANKRD40	TRIM8	RPL35	0.921249
123	PRELP	ANKRD40	METRN	RPL18	RPL35	MKNK2	0.921249
145	RBM17	AHNAK	TAF10	RPL18	RPL35	MKNK2	0.921249
48	PRELP	RBM17	TAF10	METRN	RPL18	MKNK2	0.921094
175	RBM17	TAF10	METRN	TRIM8	RPL35	MKNK2	0.920938
198	AHNAK	ANKRD40	METRN	RPL18	TRIM8	RPL35	0.920783
54	PRELP	RBM17	TAF10	RPL18	RPL35	MKNK2	0.920317
139	RBM17	AHNAK	TAF10	METRN	RPL18	MKNK2	0.920162
78	PRELP	AHNAK	TAF10	ANKRD40	TRIM8	RPL35	0.919696
91	PRELP	AHNAK	ANKRD40	METRN	RPL18	TRIM8	0.919385
58	PRELP	RBM17	ANKRD40	METRN	RPL18	MKNK2	0.918919
99	PRELP	AHNAK	ANKRD40	RPL18	RPL35	MKNK2	0.918919
179	RBM17	ANKRD40	METRN	RPL18	RPL35	MKNK2	0.918608
159	RBM17	AHNAK	METRN	RPL18	RPL35	MKNK2	0.918142
186	AHNAK	TAF10	ANKRD40	METRN	TRIM8	RPL35	0.918142
13	PRELP	RBM17	AHNAK	TAF10	TRIM8	RPL35	0.917987
28	PRELP	RBM17	AHNAK	METRN	RPL18	MKNK2	0.917676
83	PRELP	AHNAK	TAF10	METRN	RPL18	MKNK2	0.917521
89	PRELP	AHNAK	TAF10	RPL18	RPL35	MKNK2	0.917366
195	AHNAK	TAF10	METRN	RPL18	RPL35	MKNK2	0.917366
22	PRELP	RBM17	AHNAK	ANKRD40	RPL18	MKNK2	0.91721
98	PRELP	AHNAK	ANKRD40	RPL18	TRIM8	MKNK2	0.91721
202	AHNAK	ANKRD40	RPL18	TRIM8	RPL35	MKNK2	0.91721
45	PRELP	RBM17	TAF10	ANKRD40	RPL35	MKNK2	0.917055
103	PRELP	AHNAK	METRN	RPL18	RPL35	MKNK2	0.9169
154	RBM17	AHNAK	ANKRD40	RPL18	TRIM8	MKNK2	0.9169
155	RBM17	AHNAK	ANKRD40	RPL18	RPL35	MKNK2	0.9169
111	PRELP	TAF10	ANKRD40	METRN	RPL35	MKNK2	0.916278
80	PRELP	AHNAK	TAF10	ANKRD40	RPL35	MKNK2	0.915968
118	PRELP	TAF10	METRN	RPL18	RPL35	MKNK2	0.915812
109	PRELP	TAF10	ANKRD40	METRN	TRIM8	RPL35	0.915502
84	PRELP	AHNAK	TAF10	METRN	TRIM8	RPL35	0.915346
165	RBM17	TAF10	ANKRD40	METRN	TRIM8	RPL35	0.915191
188	AHNAK	TAF10	ANKRD40	METRN	RPL35	MKNK2	0.914259
44	PRELP	RBM17	TAF10	ANKRD40	TRIM8	MKNK2	0.913172
174	RBM17	TAF10	METRN	RPL18	RPL35	MKNK2	0.91224
181	RBM17	ANKRD40	RPL18	TRIM8	RPL35	MKNK2	0.91224
135	RBM17	AHNAK	TAF10	ANKRD40	TRIM8	MKNK2	0.912084
136	RBM17	AHNAK	TAF10	ANKRD40	RPL35	MKNK2	0.912084
125	PRELP	ANKRD40	RPL18	TRIM8	RPL35	MKNK2	0.911774
167	RBM17	TAF10	ANKRD40	METRN	RPL35	MKNK2	0.911774
166	RBM17	TAF10	ANKRD40	METRN	TRIM8	MKNK2	0.910997
201	AHNAK	ANKRD40	METRN	TRIM8	RPL35	MKNK2	0.910997
140	RBM17	AHNAK	TAF10	METRN	TRIM8	RPL35	0.910842
50	PRELP	RBM17	TAF10	METRN	TRIM8	MKNK2	0.910531
2	PRELP	RBM17	AHNAK	TAF10	ANKRD40	RPL18	0.910376
3	PRELP	RBM17	AHNAK	TAF10	ANKRD40	TRIM8	0.910065
14	PRELP	RBM17	AHNAK	TAF10	TRIM8	MKNK2	0.910065
63	PRELP	RBM17	ANKRD40	RPL18	TRIM8	MKNK2	0.90991
105	PRELP	AHNAK	RPL18	TRIM8	RPL35	MKNK2	0.909755
34	PRELP	RBM17	AHNAK	RPL18	RPL35	MKNK2	0.908667
64	PRELP	RBM17	ANKRD40	RPL18	RPL35	MKNK2	0.908667
71	PRELP	AHNAK	TAF10	ANKRD40	METRN	RPL18	0.908512
110	PRELP	TAF10	ANKRD40	METRN	TRIM8	MKNK2	0.908512
97	PRELP	AHNAK	ANKRD40	RPL18	TRIM8	RPL35	0.908201
153	RBM17	AHNAK	ANKRD40	RPL18	TRIM8	RPL35	0.908201
141	RBM17	AHNAK	TAF10	METRN	TRIM8	MKNK2	0.908046
7	PRELP	RBM17	AHNAK	TAF10	METRN	TRIM8	0.907735
79	PRELP	AHNAK	TAF10	ANKRD40	TRIM8	MKNK2	0.907735
49	PRELP	RBM17	TAF10	METRN	TRIM8	RPL35	0.907269
85	PRELP	AHNAK	TAF10	METRN	TRIM8	MKNK2	0.907114
76	PRELP	AHNAK	TAF10	ANKRD40	RPL18	RPL35	0.906959
33	PRELP	RBM17	AHNAK	RPL18	TRIM8	MKNK2	0.906803
172	RBM17	TAF10	METRN	RPL18	TRIM8	RPL35	0.906803
161	RBM17	AHNAK	RPL18	TRIM8	RPL35	MKNK2	0.906493
180	RBM17	ANKRD40	METRN	TRIM8	RPL35	MKNK2	0.906493
37	PRELP	RBM17	TAF10	ANKRD40	METRN	TRIM8	0.906337
20	PRELP	RBM17	AHNAK	ANKRD40	RPL18	TRIM8	0.906182
124	PRELP	ANKRD40	METRN	TRIM8	RPL35	MKNK2	0.906182
15	PRELP	RBM17	AHNAK	TAF10	RPL35	MKNK2	0.905716
96	PRELP	AHNAK	ANKRD40	METRN	RPL35	MKNK2	0.905716
51	PRELP	RBM17	TAF10	METRN	RPL35	MKNK2	0.904163
152	RBM17	AHNAK	ANKRD40	METRN	RPL35	MKNK2	0.904163
41	PRELP	RBM17	TAF10	ANKRD40	RPL18	RPL35	0.903852
156	RBM17	AHNAK	ANKRD40	TRIM8	RPL35	MKNK2	0.903697
100	PRELP	AHNAK	ANKRD40	TRIM8	RPL35	MKNK2	0.903386
126	PRELP	METRN	RPL18	TRIM8	RPL35	MKNK2	0.903386
36	PRELP	RBM17	TAF10	ANKRD40	METRN	RPL18	0.903231
128	RBM17	AHNAK	TAF10	ANKRD40	METRN	TRIM8	0.90292
142	RBM17	AHNAK	TAF10	METRN	RPL35	MKNK2	0.902765
67	PRELP	RBM17	METRN	RPL18	TRIM8	MKNK2	0.90261
72	PRELP	AHNAK	TAF10	ANKRD40	METRN	TRIM8	0.90261
86	PRELP	AHNAK	TAF10	METRN	RPL35	MKNK2	0.902144
127	RBM17	AHNAK	TAF10	ANKRD40	METRN	RPL18	0.901833
61	PRELP	RBM17	ANKRD40	METRN	RPL35	MKNK2	0.901678
65	PRELP	RBM17	ANKRD40	TRIM8	RPL35	MKNK2	0.901367
187	AHNAK	TAF10	ANKRD40	METRN	TRIM8	MKNK2	0.901367
68	PRELP	RBM17	METRN	RPL18	RPL35	MKNK2	0.901056
107	PRELP	TAF10	ANKRD40	METRN	RPL18	RPL35	0.901056
104	PRELP	AHNAK	METRN	TRIM8	RPL35	MKNK2	0.900435
160	RBM17	AHNAK	METRN	TRIM8	RPL35	MKNK2	0.899969
132	RBM17	AHNAK	TAF10	ANKRD40	RPL18	RPL35	0.899503
11	PRELP	RBM17	AHNAK	TAF10	RPL18	RPL35	0.899192
25	PRELP	RBM17	AHNAK	ANKRD40	RPL35	MKNK2	0.899192
184	AHNAK	TAF10	ANKRD40	METRN	RPL18	RPL35	0.899037
182	RBM17	METRN	RPL18	TRIM8	RPL35	MKNK2	0.898571
148	RBM17	AHNAK	ANKRD40	METRN	RPL18	RPL35	0.898416
101	PRELP	AHNAK	METRN	RPL18	TRIM8	RPL35	0.897794
157	RBM17	AHNAK	METRN	RPL18	TRIM8	RPL35	0.897328
16	PRELP	RBM17	AHNAK	ANKRD40	METRN	RPL18	0.897173
26	PRELP	RBM17	AHNAK	METRN	RPL18	TRIM8	0.896862
70	PRELP	RBM17	RPL18	TRIM8	RPL35	MKNK2	0.896552
6	PRELP	RBM17	AHNAK	TAF10	METRN	RPL18	0.896086
121	PRELP	ANKRD40	METRN	RPL18	TRIM8	RPL35	0.895464
31	PRELP	RBM17	AHNAK	METRN	RPL35	MKNK2	0.895154
56	PRELP	RBM17	ANKRD40	METRN	RPL18	TRIM8	0.894222
82	PRELP	AHNAK	TAF10	METRN	RPL18	RPL35	0.894222
35	PRELP	RBM17	AHNAK	TRIM8	RPL35	MKNK2	0.8936
5	PRELP	RBM17	AHNAK	TAF10	ANKRD40	MKNK2	0.892979
39	PRELP	RBM17	TAF10	ANKRD40	METRN	MKNK2	0.892979
92	PRELP	AHNAK	ANKRD40	METRN	RPL18	RPL35	0.892824
150	RBM17	AHNAK	ANKRD40	METRN	TRIM8	RPL35	0.892824
177	RBM17	ANKRD40	METRN	RPL18	TRIM8	RPL35	0.892513
74	PRELP	AHNAK	TAF10	ANKRD40	METRN	MKNK2	0.892047
9	PRELP	RBM17	AHNAK	TAF10	METRN	MKNK2	0.890494
47	PRELP	RBM17	TAF10	METRN	RPL18	RPL35	0.889873
94	PRELP	AHNAK	ANKRD40	METRN	TRIM8	RPL35	0.889251
21	PRELP	RBM17	AHNAK	ANKRD40	RPL18	RPL35	0.888475
32	PRELP	RBM17	AHNAK	RPL18	TRIM8	RPL35	0.887853
69	PRELP	RBM17	METRN	TRIM8	RPL35	MKNK2	0.885368
23	PRELP	RBM17	AHNAK	ANKRD40	TRIM8	RPL35	0.885213
62	PRELP	RBM17	ANKRD40	RPL18	TRIM8	RPL35	0.885057
130	RBM17	AHNAK	TAF10	ANKRD40	METRN	MKNK2	0.882262
138	RBM17	AHNAK	TAF10	METRN	RPL18	RPL35	0.881485
4	PRELP	RBM17	AHNAK	TAF10	ANKRD40	RPL35	0.877912
73	PRELP	AHNAK	TAF10	ANKRD40	METRN	RPL35	0.876048
163	RBM17	TAF10	ANKRD40	METRN	RPL18	RPL35	0.87434
59	PRELP	RBM17	ANKRD40	METRN	TRIM8	RPL35	0.873408
38	PRELP	RBM17	TAF10	ANKRD40	METRN	RPL35	0.872942
27	PRELP	RBM17	AHNAK	METRN	RPL18	RPL35	0.871699
57	PRELP	RBM17	ANKRD40	METRN	RPL18	RPL35	0.871078
29	PRELP	RBM17	AHNAK	METRN	TRIM8	RPL35	0.870146
151	RBM17	AHNAK	ANKRD40	METRN	TRIM8	MKNK2	0.868593
8	PRELP	RBM17	AHNAK	TAF10	METRN	RPL35	0.867661
30	PRELP	RBM17	AHNAK	METRN	TRIM8	MKNK2	0.866573
129	RBM17	AHNAK	TAF10	ANKRD40	METRN	RPL35	0.865331
24	PRELP	RBM17	AHNAK	ANKRD40	TRIM8	MKNK2	0.863467
19	PRELP	RBM17	AHNAK	ANKRD40	METRN	MKNK2	0.861758
95	PRELP	AHNAK	ANKRD40	METRN	TRIM8	MKNK2	0.859273
60	PRELP	RBM17	ANKRD40	METRN	TRIM8	MKNK2	0.859118
66	PRELP	RBM17	METRN	RPL18	TRIM8	RPL35	0.859118
18	PRELP	RBM17	AHNAK	ANKRD40	METRN	RPL35	0.85306
1	PRELP	RBM17	AHNAK	TAF10	ANKRD40	METRN	0.850885
17	PRELP	RBM17	AHNAK	ANKRD40	METRN	TRIM8	0.810655

## Sheet: 1-7
	gene1	gene2	gene3	gene4	gene5	gene6	gene7	AUC
114	AHNAK	TAF10	ANKRD40	METRN	RPL18	TRIM8	MKNK2	0.947344
79	PRELP	TAF10	ANKRD40	METRN	RPL18	TRIM8	MKNK2	0.946878
43	PRELP	RBM17	TAF10	ANKRD40	RPL18	TRIM8	MKNK2	0.944703
92	RBM17	AHNAK	TAF10	ANKRD40	RPL18	TRIM8	MKNK2	0.944237
64	PRELP	AHNAK	TAF10	ANKRD40	RPL18	TRIM8	MKNK2	0.943771
57	PRELP	AHNAK	TAF10	ANKRD40	METRN	RPL18	TRIM8	0.943461
82	PRELP	TAF10	ANKRD40	RPL18	TRIM8	RPL35	MKNK2	0.94315
117	AHNAK	TAF10	ANKRD40	RPL18	TRIM8	RPL35	MKNK2	0.942995
107	RBM17	TAF10	ANKRD40	METRN	RPL18	TRIM8	MKNK2	0.942218
85	RBM17	AHNAK	TAF10	ANKRD40	METRN	RPL18	TRIM8	0.941441
110	RBM17	TAF10	ANKRD40	RPL18	TRIM8	RPL35	MKNK2	0.941286
113	AHNAK	TAF10	ANKRD40	METRN	RPL18	TRIM8	RPL35	0.940975
120	TAF10	ANKRD40	METRN	RPL18	TRIM8	RPL35	MKNK2	0.940509
5	PRELP	RBM17	AHNAK	TAF10	ANKRD40	RPL18	TRIM8	0.940199
63	PRELP	AHNAK	TAF10	ANKRD40	RPL18	TRIM8	RPL35	0.939888
68	PRELP	AHNAK	TAF10	METRN	RPL18	TRIM8	MKNK2	0.939888
91	RBM17	AHNAK	TAF10	ANKRD40	RPL18	TRIM8	RPL35	0.939267
101	RBM17	AHNAK	ANKRD40	METRN	RPL18	TRIM8	MKNK2	0.938956
18	PRELP	RBM17	AHNAK	TAF10	RPL18	TRIM8	MKNK2	0.93849
73	PRELP	AHNAK	ANKRD40	METRN	RPL18	TRIM8	MKNK2	0.93818
119	AHNAK	ANKRD40	METRN	RPL18	TRIM8	RPL35	MKNK2	0.937558
118	AHNAK	TAF10	METRN	RPL18	TRIM8	RPL35	MKNK2	0.937403
96	RBM17	AHNAK	TAF10	METRN	RPL18	TRIM8	MKNK2	0.937248
71	PRELP	AHNAK	TAF10	RPL18	TRIM8	RPL35	MKNK2	0.937092
47	PRELP	RBM17	TAF10	METRN	RPL18	TRIM8	MKNK2	0.936626
80	PRELP	TAF10	ANKRD40	METRN	RPL18	RPL35	MKNK2	0.936005
50	PRELP	RBM17	TAF10	RPL18	TRIM8	RPL35	MKNK2	0.93585
83	PRELP	TAF10	METRN	RPL18	TRIM8	RPL35	MKNK2	0.935539
99	RBM17	AHNAK	TAF10	RPL18	TRIM8	RPL35	MKNK2	0.935384
17	PRELP	RBM17	AHNAK	TAF10	RPL18	TRIM8	RPL35	0.935228
42	PRELP	RBM17	TAF10	ANKRD40	RPL18	TRIM8	RPL35	0.935228
67	PRELP	AHNAK	TAF10	METRN	RPL18	TRIM8	RPL35	0.935073
36	PRELP	RBM17	TAF10	ANKRD40	METRN	RPL18	TRIM8	0.934607
11	PRELP	RBM17	AHNAK	TAF10	METRN	RPL18	TRIM8	0.934452
59	PRELP	AHNAK	TAF10	ANKRD40	METRN	RPL18	MKNK2	0.934452
78	PRELP	TAF10	ANKRD40	METRN	RPL18	TRIM8	RPL35	0.934452
38	PRELP	RBM17	TAF10	ANKRD40	METRN	RPL18	MKNK2	0.934296
115	AHNAK	TAF10	ANKRD40	METRN	RPL18	RPL35	MKNK2	0.933054
44	PRELP	RBM17	TAF10	ANKRD40	RPL18	RPL35	MKNK2	0.932277
94	RBM17	AHNAK	TAF10	ANKRD40	TRIM8	RPL35	MKNK2	0.932277
109	RBM17	TAF10	ANKRD40	METRN	TRIM8	RPL35	MKNK2	0.932122
65	PRELP	AHNAK	TAF10	ANKRD40	RPL18	RPL35	MKNK2	0.931811
74	PRELP	AHNAK	ANKRD40	METRN	RPL18	RPL35	MKNK2	0.931656
87	RBM17	AHNAK	TAF10	ANKRD40	METRN	RPL18	MKNK2	0.931345
7	PRELP	RBM17	AHNAK	TAF10	ANKRD40	RPL18	MKNK2	0.93119
102	RBM17	AHNAK	ANKRD40	METRN	RPL18	RPL35	MKNK2	0.93119
81	PRELP	TAF10	ANKRD40	METRN	TRIM8	RPL35	MKNK2	0.930879
23	PRELP	RBM17	AHNAK	ANKRD40	METRN	RPL18	MKNK2	0.930724
93	RBM17	AHNAK	TAF10	ANKRD40	RPL18	RPL35	MKNK2	0.930724
45	PRELP	RBM17	TAF10	ANKRD40	TRIM8	RPL35	MKNK2	0.930258
66	PRELP	AHNAK	TAF10	ANKRD40	TRIM8	RPL35	MKNK2	0.929947
106	RBM17	TAF10	ANKRD40	METRN	RPL18	TRIM8	RPL35	0.929481
111	RBM17	TAF10	METRN	RPL18	TRIM8	RPL35	MKNK2	0.929171
116	AHNAK	TAF10	ANKRD40	METRN	TRIM8	RPL35	MKNK2	0.929171
108	RBM17	TAF10	ANKRD40	METRN	RPL18	RPL35	MKNK2	0.92886
95	RBM17	AHNAK	TAF10	METRN	RPL18	TRIM8	RPL35	0.928705
88	RBM17	AHNAK	TAF10	ANKRD40	METRN	TRIM8	RPL35	0.926841
98	RBM17	AHNAK	TAF10	METRN	TRIM8	RPL35	MKNK2	0.926375
8	PRELP	RBM17	AHNAK	TAF10	ANKRD40	TRIM8	RPL35	0.925753
84	PRELP	ANKRD40	METRN	RPL18	TRIM8	RPL35	MKNK2	0.925598
70	PRELP	AHNAK	TAF10	METRN	TRIM8	RPL35	MKNK2	0.925287
20	PRELP	RBM17	AHNAK	TAF10	TRIM8	RPL35	MKNK2	0.924977
49	PRELP	RBM17	TAF10	METRN	TRIM8	RPL35	MKNK2	0.924511
52	PRELP	RBM17	ANKRD40	METRN	RPL18	TRIM8	MKNK2	0.924511
112	RBM17	ANKRD40	METRN	RPL18	TRIM8	RPL35	MKNK2	0.924511
13	PRELP	RBM17	AHNAK	TAF10	METRN	RPL18	MKNK2	0.924355
32	PRELP	RBM17	AHNAK	METRN	RPL18	TRIM8	MKNK2	0.923889
105	RBM17	AHNAK	METRN	RPL18	TRIM8	RPL35	MKNK2	0.923268
46	PRELP	RBM17	TAF10	METRN	RPL18	TRIM8	RPL35	0.923113
53	PRELP	RBM17	ANKRD40	METRN	RPL18	RPL35	MKNK2	0.922802
100	RBM17	AHNAK	ANKRD40	METRN	RPL18	TRIM8	RPL35	0.922647
77	PRELP	AHNAK	METRN	RPL18	TRIM8	RPL35	MKNK2	0.922181
19	PRELP	RBM17	AHNAK	TAF10	RPL18	RPL35	MKNK2	0.92187
21	PRELP	RBM17	AHNAK	ANKRD40	METRN	RPL18	TRIM8	0.921559
39	PRELP	RBM17	TAF10	ANKRD40	METRN	TRIM8	RPL35	0.921249
60	PRELP	AHNAK	TAF10	ANKRD40	METRN	TRIM8	RPL35	0.920938
48	PRELP	RBM17	TAF10	METRN	RPL18	RPL35	MKNK2	0.920783
72	PRELP	AHNAK	ANKRD40	METRN	RPL18	TRIM8	RPL35	0.920628
97	RBM17	AHNAK	TAF10	METRN	RPL18	RPL35	MKNK2	0.920472
28	PRELP	RBM17	AHNAK	ANKRD40	RPL18	TRIM8	MKNK2	0.920317
76	PRELP	AHNAK	ANKRD40	RPL18	TRIM8	RPL35	MKNK2	0.918453
14	PRELP	RBM17	AHNAK	TAF10	METRN	TRIM8	RPL35	0.918298
33	PRELP	RBM17	AHNAK	METRN	RPL18	RPL35	MKNK2	0.918298
69	PRELP	AHNAK	TAF10	METRN	RPL18	RPL35	MKNK2	0.917832
29	PRELP	RBM17	AHNAK	ANKRD40	RPL18	RPL35	MKNK2	0.917521
62	PRELP	AHNAK	TAF10	ANKRD40	METRN	RPL35	MKNK2	0.91721
10	PRELP	RBM17	AHNAK	TAF10	ANKRD40	RPL35	MKNK2	0.917055
104	RBM17	AHNAK	ANKRD40	RPL18	TRIM8	RPL35	MKNK2	0.917055
41	PRELP	RBM17	TAF10	ANKRD40	METRN	RPL35	MKNK2	0.916434
40	PRELP	RBM17	TAF10	ANKRD40	METRN	TRIM8	MKNK2	0.914414
90	RBM17	AHNAK	TAF10	ANKRD40	METRN	RPL35	MKNK2	0.913793
103	RBM17	AHNAK	ANKRD40	METRN	TRIM8	RPL35	MKNK2	0.913327
9	PRELP	RBM17	AHNAK	TAF10	ANKRD40	TRIM8	MKNK2	0.913016
55	PRELP	RBM17	ANKRD40	RPL18	TRIM8	RPL35	MKNK2	0.91255
89	RBM17	AHNAK	TAF10	ANKRD40	METRN	TRIM8	MKNK2	0.911929
1	PRELP	RBM17	AHNAK	TAF10	ANKRD40	METRN	RPL18	0.911463
75	PRELP	AHNAK	ANKRD40	METRN	TRIM8	RPL35	MKNK2	0.910842
6	PRELP	RBM17	AHNAK	TAF10	ANKRD40	RPL18	RPL35	0.910376
27	PRELP	RBM17	AHNAK	ANKRD40	RPL18	TRIM8	RPL35	0.910376
15	PRELP	RBM17	AHNAK	TAF10	METRN	TRIM8	MKNK2	0.90991
2	PRELP	RBM17	AHNAK	TAF10	ANKRD40	METRN	TRIM8	0.909444
35	PRELP	RBM17	AHNAK	RPL18	TRIM8	RPL35	MKNK2	0.908357
58	PRELP	AHNAK	TAF10	ANKRD40	METRN	RPL18	RPL35	0.908357
61	PRELP	AHNAK	TAF10	ANKRD40	METRN	TRIM8	MKNK2	0.908046
54	PRELP	RBM17	ANKRD40	METRN	TRIM8	RPL35	MKNK2	0.907114
16	PRELP	RBM17	AHNAK	TAF10	METRN	RPL35	MKNK2	0.906027
26	PRELP	RBM17	AHNAK	ANKRD40	METRN	RPL35	MKNK2	0.906027
30	PRELP	RBM17	AHNAK	ANKRD40	TRIM8	RPL35	MKNK2	0.906027
56	PRELP	RBM17	METRN	RPL18	TRIM8	RPL35	MKNK2	0.904163
37	PRELP	RBM17	TAF10	ANKRD40	METRN	RPL18	RPL35	0.903852
86	RBM17	AHNAK	TAF10	ANKRD40	METRN	RPL18	RPL35	0.901367
34	PRELP	RBM17	AHNAK	METRN	TRIM8	RPL35	MKNK2	0.899348
12	PRELP	RBM17	AHNAK	TAF10	METRN	RPL18	RPL35	0.899037
31	PRELP	RBM17	AHNAK	METRN	RPL18	TRIM8	RPL35	0.897794
22	PRELP	RBM17	AHNAK	ANKRD40	METRN	RPL18	RPL35	0.897018
51	PRELP	RBM17	ANKRD40	METRN	RPL18	TRIM8	RPL35	0.89562
4	PRELP	RBM17	AHNAK	TAF10	ANKRD40	METRN	MKNK2	0.893756
24	PRELP	RBM17	AHNAK	ANKRD40	METRN	TRIM8	RPL35	0.892979
3	PRELP	RBM17	AHNAK	TAF10	ANKRD40	METRN	RPL35	0.878068
25	PRELP	RBM17	AHNAK	ANKRD40	METRN	TRIM8	MKNK2	0.86735

## Sheet: 1-8
	gene1	gene2	gene3	gene4	gene5	gene6	gene7	gene8	AUC
30	PRELP	AHNAK	TAF10	ANKRD40	METRN	RPL18	TRIM8	MKNK2	0.949674
45	AHNAK	TAF10	ANKRD40	METRN	RPL18	TRIM8	RPL35	MKNK2	0.948742
23	PRELP	RBM17	TAF10	ANKRD40	METRN	RPL18	TRIM8	MKNK2	0.948121
36	PRELP	TAF10	ANKRD40	METRN	RPL18	TRIM8	RPL35	MKNK2	0.948121
38	RBM17	AHNAK	TAF10	ANKRD40	METRN	RPL18	TRIM8	MKNK2	0.946878
26	PRELP	RBM17	TAF10	ANKRD40	RPL18	TRIM8	RPL35	MKNK2	0.94548
8	PRELP	RBM17	AHNAK	TAF10	ANKRD40	RPL18	TRIM8	MKNK2	0.945169
41	RBM17	AHNAK	TAF10	ANKRD40	RPL18	TRIM8	RPL35	MKNK2	0.944703
33	PRELP	AHNAK	TAF10	ANKRD40	RPL18	TRIM8	RPL35	MKNK2	0.943927
44	RBM17	TAF10	ANKRD40	METRN	RPL18	TRIM8	RPL35	MKNK2	0.943927
29	PRELP	AHNAK	TAF10	ANKRD40	METRN	RPL18	TRIM8	RPL35	0.943461
1	PRELP	RBM17	AHNAK	TAF10	ANKRD40	METRN	RPL18	TRIM8	0.942839
37	RBM17	AHNAK	TAF10	ANKRD40	METRN	RPL18	TRIM8	RPL35	0.941286
7	PRELP	RBM17	AHNAK	TAF10	ANKRD40	RPL18	TRIM8	RPL35	0.940509
34	PRELP	AHNAK	TAF10	METRN	RPL18	TRIM8	RPL35	MKNK2	0.940199
12	PRELP	RBM17	AHNAK	TAF10	METRN	RPL18	TRIM8	MKNK2	0.940043
17	PRELP	RBM17	AHNAK	ANKRD40	METRN	RPL18	TRIM8	MKNK2	0.939267
43	RBM17	AHNAK	ANKRD40	METRN	RPL18	TRIM8	RPL35	MKNK2	0.938335
42	RBM17	AHNAK	TAF10	METRN	RPL18	TRIM8	RPL35	MKNK2	0.938024
15	PRELP	RBM17	AHNAK	TAF10	RPL18	TRIM8	RPL35	MKNK2	0.937403
35	PRELP	AHNAK	ANKRD40	METRN	RPL18	TRIM8	RPL35	MKNK2	0.937403
31	PRELP	AHNAK	TAF10	ANKRD40	METRN	RPL18	RPL35	MKNK2	0.936316
27	PRELP	RBM17	TAF10	METRN	RPL18	TRIM8	RPL35	MKNK2	0.936005
22	PRELP	RBM17	TAF10	ANKRD40	METRN	RPL18	TRIM8	RPL35	0.934918
11	PRELP	RBM17	AHNAK	TAF10	METRN	RPL18	TRIM8	RPL35	0.934762
24	PRELP	RBM17	TAF10	ANKRD40	METRN	RPL18	RPL35	MKNK2	0.934762
3	PRELP	RBM17	AHNAK	TAF10	ANKRD40	METRN	RPL18	MKNK2	0.93383
39	RBM17	AHNAK	TAF10	ANKRD40	METRN	RPL18	RPL35	MKNK2	0.93352
40	RBM17	AHNAK	TAF10	ANKRD40	METRN	TRIM8	RPL35	MKNK2	0.932588
25	PRELP	RBM17	TAF10	ANKRD40	METRN	TRIM8	RPL35	MKNK2	0.932277
9	PRELP	RBM17	AHNAK	TAF10	ANKRD40	RPL18	RPL35	MKNK2	0.931966
32	PRELP	AHNAK	TAF10	ANKRD40	METRN	TRIM8	RPL35	MKNK2	0.931034
10	PRELP	RBM17	AHNAK	TAF10	ANKRD40	TRIM8	RPL35	MKNK2	0.930568
18	PRELP	RBM17	AHNAK	ANKRD40	METRN	RPL18	RPL35	MKNK2	0.930568
4	PRELP	RBM17	AHNAK	TAF10	ANKRD40	METRN	TRIM8	RPL35	0.92653
28	PRELP	RBM17	ANKRD40	METRN	RPL18	TRIM8	RPL35	MKNK2	0.926219
14	PRELP	RBM17	AHNAK	TAF10	METRN	TRIM8	RPL35	MKNK2	0.925287
13	PRELP	RBM17	AHNAK	TAF10	METRN	RPL18	RPL35	MKNK2	0.924666
21	PRELP	RBM17	AHNAK	METRN	RPL18	TRIM8	RPL35	MKNK2	0.923889
16	PRELP	RBM17	AHNAK	ANKRD40	METRN	RPL18	TRIM8	RPL35	0.921715
20	PRELP	RBM17	AHNAK	ANKRD40	RPL18	TRIM8	RPL35	MKNK2	0.920317
6	PRELP	RBM17	AHNAK	TAF10	ANKRD40	METRN	RPL35	MKNK2	0.917521
5	PRELP	RBM17	AHNAK	TAF10	ANKRD40	METRN	TRIM8	MKNK2	0.915812
19	PRELP	RBM17	AHNAK	ANKRD40	METRN	TRIM8	RPL35	MKNK2	0.913016
2	PRELP	RBM17	AHNAK	TAF10	ANKRD40	METRN	RPL18	RPL35	0.911619

## Sheet: 1-9
	gene1	gene2	gene3	gene4	gene5	gene6	gene7	gene8	gene9	AUC
4	PRELP	RBM17	AHNAK	TAF10	ANKRD40	METRN	TRIM8	RPL35	MKNK2	0.934296
3	PRELP	RBM17	AHNAK	TAF10	ANKRD40	METRN	RPL18	RPL35	MKNK2	0.934452
7	PRELP	RBM17	AHNAK	ANKRD40	METRN	RPL18	TRIM8	RPL35	MKNK2	0.93818
6	PRELP	RBM17	AHNAK	TAF10	METRN	RPL18	TRIM8	RPL35	MKNK2	0.941907
1	PRELP	RBM17	AHNAK	TAF10	ANKRD40	METRN	RPL18	TRIM8	RPL35	0.942373
5	PRELP	RBM17	AHNAK	TAF10	ANKRD40	RPL18	TRIM8	RPL35	MKNK2	0.946257
8	PRELP	RBM17	TAF10	ANKRD40	METRN	RPL18	TRIM8	RPL35	MKNK2	0.947344
10	RBM17	AHNAK	TAF10	ANKRD40	METRN	RPL18	TRIM8	RPL35	MKNK2	0.94781
2	PRELP	RBM17	AHNAK	TAF10	ANKRD40	METRN	RPL18	TRIM8	MKNK2	0.949363
9	PRELP	AHNAK	TAF10	ANKRD40	METRN	RPL18	TRIM8	RPL35	MKNK2	0.949674

## Sheet: 1-10
	gene1	gene2	gene3	gene4	gene5	gene6	gene7	gene8	gene9	gene10	AUC
1	PRELP	RBM17	AHNAK	TAF10	ANKRD40	METRN	RPL18	TRIM8	RPL35	MKNK2	0.948587

[truncated: 20 more sheets: 2-1, 2-2, 2-3, 2-4, 2-5, 2-6, 2-7, 2-8, 2-9, 2-10, 3-1, 3-2, 3-3, 3-4, 3-5, 3-6, 3-7, 3-8, 3-9, 3-10]
